# Supplementary material for: The bees of the family Halictidae (Hymenoptera) described by Ferdinand Morawitz from the collection of Aleksey Fedtschenko
Source: Zookeys. 2020 Nov 17;994:35–104. doi: 10.3897/zookeys.994.58441 (PMC7686248; doi:10.3897/zookeys.994.58441)
Supplement: XML Treatment for Halictus equestris [file zookeys.994.58441-treatment10.xml]

<!DOCTYPE tp:taxon-treatment
  PUBLIC "-//TaxonX//DTD Taxonomic Treatment Publishing DTD v0 20100105//EN" "tax-treatment-NSO.dtd">
<tp:taxon-treatment xmlns:tp="http://www.plazi.org/taxpub"><tp:treatment-meta><kwd-group><label>Taxon classification</label><kwd><named-content xmlns:xlink="http://www.w3.org/1999/xlink" content-type="kingdom">Animalia</named-content></kwd><kwd><named-content xmlns:xlink="http://www.w3.org/1999/xlink" content-type="order">Hymenoptera</named-content></kwd><kwd><named-content xmlns:xlink="http://www.w3.org/1999/xlink" content-type="family">Halictidae</named-content></kwd></kwd-group><mixed-citation publication-type="journal"><person-group><name><surname>Astafurova</surname><given-names>Yulia V.</given-names></name><name><surname>Proshchalykin</surname><given-names>Maxim Yu.</given-names></name></person-group><article-title>The bees of the family <tp:taxon-name><tp:taxon-name-part taxon-name-part-type="family">Halictidae</tp:taxon-name-part></tp:taxon-name> (<tp:taxon-name><tp:taxon-name-part taxon-name-part-type="order">Hymenoptera</tp:taxon-name-part></tp:taxon-name>) described by Ferdinand Morawitz from the collection of Aleksey Fedtschenko</article-title><source>Zookeys</source><day>17</day><month>11</month><year>2020</year><volume>994</volume><fpage>35</fpage><lpage>104</lpage><pub-id pub-id-type="doi">10.3897/zookeys.994.58441</pub-id></mixed-citation></tp:treatment-meta><tp:nomenclature><label>10.</label><tp:taxon-name><object-id xmlns:xlink="http://www.w3.org/1999/xlink" content-type="arpha" xlink:type="simple">769169D6-863A-5767-B503-0384BF866B38</object-id>
              <tp:taxon-name-part taxon-name-part-type="genus" reg="Halictus">Halictus</tp:taxon-name-part>
              <tp:taxon-name-part taxon-name-part-type="species" reg="equestris">equestris</tp:taxon-name-part>
            </tp:taxon-name><tp:taxon-authority>Morawitz, 1876</tp:taxon-authority><xref ref-type="fig" rid="F9">Figure 9</xref><tp:nomenclature-citation-list><tp:nomenclature-citation><tp:taxon-name>
                  <tp:taxon-name-part taxon-name-part-type="genus" reg="Halictus">Halictus</tp:taxon-name-part> <tp:taxon-name-part taxon-name-part-type="species" reg="equestris">equestris</tp:taxon-name-part></tp:taxon-name><comment>Morawitz, 1876: 217 (key), 242, ♀.</comment></tp:nomenclature-citation></tp:nomenclature-citation-list></tp:nomenclature><tp:treatment-sec sec-type="type locality" id="SECID0E4GBI"><title>Type locality.</title><p>Khozyay-Dun (Uzbekistan).</p></tp:treatment-sec><tp:treatment-sec sec-type="Published (original) locality" id="SECID0ECHBI"><title>Published (original) locality.</title><p>Uzbekistan: Khodzhaduk [= Khozyay-Dun].</p></tp:treatment-sec><tp:treatment-sec sec-type="Lectotype" id="SECID0EHHBI"><title>Lectotype.</title><p>♀, designated by <xref ref-type="bibr" rid="B75">Warncke 1982</xref>: 105, 21.[V.1869] // Заравшан.[ская] дол.[ина] [Uzbekistan, Zeravshan River valley, Khozyay-Dun, <named-content xmlns:xlink="http://www.w3.org/1999/xlink" content-type="dwc:verbatimCoordinates" xlink:type="simple"><named-content content-type="geo-json" specific-use="{&#34;type&#34;:&#34;Point&#34;,&#34;coordinates&#34;:[67.016667,39.400000]}" id="NCID0EUHBI" xlink:type="simple">39°24'N, 67°01'E</named-content></named-content>] // <italic><tp:taxon-name><tp:taxon-name-part taxon-name-part-type="genus" reg="Halictus">Halictus</tp:taxon-name-part> <tp:taxon-name-part taxon-name-part-type="species" reg="equestris">equestris</tp:taxon-name-part></tp:taxon-name></italic> Mor., [N]366 [handwritten by F. Morawitz] // Lectotypus <italic><tp:taxon-name><tp:taxon-name-part taxon-name-part-type="genus" reg="Halictus">Halictus</tp:taxon-name-part> <tp:taxon-name-part taxon-name-part-type="species" reg="equestris">equestris</tp:taxon-name-part></tp:taxon-name></italic> Mor., design. Warncke [19]82 &lt;red label&gt; [<named-content xmlns:xlink="http://www.w3.org/1999/xlink" content-type="dwc:institutional_code" xlink:type="simple">ZMMU</named-content>].</p></tp:treatment-sec><tp:treatment-sec sec-type="Current status" id="SECID0EUIBI"><title>Current status.</title><p><tp:taxon-name><tp:taxon-name-part taxon-name-part-type="genus" reg="Lasioglossum">Lasioglossum</tp:taxon-name-part> (<tp:taxon-name-part taxon-name-part-type="subgenus" reg="Lasioglossum">Lasioglossum</tp:taxon-name-part>) <tp:taxon-name-part taxon-name-part-type="species" reg="equestre">equestre</tp:taxon-name-part></tp:taxon-name> (Morawitz, 1876).</p></tp:treatment-sec><tp:treatment-sec sec-type="remarks" id="SECID0EIJBI"><title>Remarks.</title><p>Description of male. <xref ref-type="bibr" rid="B52">Morawitz 1876</xref>: 219 (key), 243, as <italic><tp:taxon-name><tp:taxon-name-part taxon-name-part-type="genus" reg="Halictus">Halictus</tp:taxon-name-part> <tp:taxon-name-part taxon-name-part-type="species" reg="ferghanicus">ferghanicus</tp:taxon-name-part></tp:taxon-name></italic> (synonymised by <xref ref-type="bibr" rid="B19">Blüthgen 1926</xref>: 391).</p><p>According to the Fedchenko list (<xref ref-type="bibr" rid="B12">Baker 2004</xref>: 243), the locality given in Warncke’s lectotype designation is in Uzbekistan, not Tajikistan.</p></tp:treatment-sec><tp:treatment-sec sec-type="distribution" id="SECID0EHKBI"><title>Distribution.</title><p>Turkey, Uzbekistan, Tajikistan, Kyrgyzstan, south-eastern Kazakhstan (<xref ref-type="bibr" rid="B60">Pesenko 1986a</xref>, <xref ref-type="bibr" rid="B2">Ascher and Pickering 2020</xref>).</p><fig id="F9" position="float" orientation="portrait"><object-id xmlns:xlink="http://www.w3.org/1999/xlink" content-type="doi" xlink:type="simple">10.3897/zookeys.994.58441.figure9</object-id><object-id xmlns:xlink="http://www.w3.org/1999/xlink" content-type="arpha" xlink:type="simple">0EFBCE0C-EC7C-5279-8513-4EB5DC0F838B</object-id><label>Figure 9.</label><caption><p><italic><tp:taxon-name><tp:taxon-name-part taxon-name-part-type="genus" reg="Halictus">Halictus</tp:taxon-name-part> <tp:taxon-name-part taxon-name-part-type="species" reg="equestris">equestris</tp:taxon-name-part></tp:taxon-name></italic> Morawitz, 1876, lectotype, female <bold>A</bold> habitus, lateral view and labels <bold>B</bold> head, frontal view <bold>C</bold> mesosoma, dorsal view <bold>D</bold> metasoma, dorsal view. Scale bars: 1.0 mm.</p></caption><graphic xmlns:xlink="http://www.w3.org/1999/xlink" xlink:href="zookeys-994-035-g009.jpg" position="float" orientation="portrait" xlink:type="simple" id="oo_476408.jpg"><uri content-type="original_file" xlink:type="simple">https://binary.pensoft.net/fig/476408</uri></graphic></fig></tp:treatment-sec><ref-list><ref id="B75"><mixed-citation xmlns:xlink="http://www.w3.org/1999/xlink" xlink:type="simple"><person-group><name name-style="western"><surname>Warncke</surname><given-names>K</given-names></name></person-group> (<year>1982</year>) <article-title>Beitrag zur Bienenfauna des Iran. 14. Die Gattung <italic><tp:taxon-name><tp:taxon-name-part taxon-name-part-type="genus">Halictus</tp:taxon-name-part></tp:taxon-name></italic> Latr., mit Bemerkungen über unbekannte und neue <italic><tp:taxon-name><tp:taxon-name-part taxon-name-part-type="genus">Halictus</tp:taxon-name-part></tp:taxon-name></italic>-Arten in der Westpaläarktis und Zentralasien.</article-title><source>Bollettino del Museo Civico di Storia Naturale di Venezia</source><volume>32</volume>: <fpage>67</fpage>–<lpage>166</lpage>.</mixed-citation></ref><ref id="B52"><mixed-citation xmlns:xlink="http://www.w3.org/1999/xlink" xlink:type="simple"><person-group><name name-style="western"><surname>Morawitz</surname><given-names>F</given-names></name></person-group> (<year>1876</year>) <article-title>A Travel to Turkestan by the Member-Founder of the Society A.P. Fedtschenko, accomplished from the Imperial Society of Naturalists, Anthropologists, and Ethnographists on a Commission from the General-Governor of Turkestan K.P. von Kaufmann (Issue 13). Vol. II. Zoogeographical Investigations. Pt. V. (Division 7). Bees (<tp:taxon-name><tp:taxon-name-part taxon-name-part-type="species">Mellifera</tp:taxon-name-part></tp:taxon-name>). Pt. II [<tp:taxon-name><tp:taxon-name-part taxon-name-part-type="family">Andrenidae</tp:taxon-name-part></tp:taxon-name>].</article-title><source>Izvestiya Imperatorskogo Obshchestva Lyubiteley Estestvoznaniya, Anthropologii i Ethnografii</source><volume>21</volume>(<issue>3</issue>): <fpage>161</fpage>–<lpage>303</lpage>. [In Russian]</mixed-citation></ref><ref id="B19"><mixed-citation xmlns:xlink="http://www.w3.org/1999/xlink" xlink:type="simple"><person-group><name name-style="western"><surname>Blüthgen</surname><given-names>P</given-names></name></person-group> (<year>1926</year>) <article-title>Beiträge zur Synonymie der Bienengattung <italic><tp:taxon-name><tp:taxon-name-part taxon-name-part-type="genus">Halictus</tp:taxon-name-part></tp:taxon-name></italic> Latr. IV.</article-title><source>Deutsche Entomologische Zeitschrift</source><volume>1925</volume>(<issue>5</issue>): <fpage>385</fpage>–<lpage>419</lpage>. <ext-link xlink:type="simple" ext-link-type="doi" xlink:href="10.1002/mmnd.192619250506">https://doi.org/10.1002/mmnd.192619250506</ext-link></mixed-citation></ref><ref id="B12"><mixed-citation xmlns:xlink="http://www.w3.org/1999/xlink" xlink:type="simple"><person-group><name name-style="western"><surname>Baker</surname><given-names>DB</given-names></name></person-group> (<year>2004</year>) <article-title>Type material of <tp:taxon-name><tp:taxon-name-part taxon-name-part-type="order">Hymenoptera</tp:taxon-name-part></tp:taxon-name> described by O.I. Radoszkowsky in the Natural History Museum, London, and the localities of A.P. Fedtschenko’s Reise in Turkestan.</article-title><source>Deutsche Entomologische Zeitschrift</source><volume>51</volume>(<issue>2</issue>): <fpage>231</fpage>–<lpage>252</lpage>. <ext-link xlink:type="simple" ext-link-type="doi" xlink:href="10.1002/mmnd.4810510207">https://doi.org/10.1002/mmnd.4810510207</ext-link></mixed-citation></ref><ref id="B60"><mixed-citation xmlns:xlink="http://www.w3.org/1999/xlink" xlink:type="simple"><person-group><name name-style="western"><surname>Pesenko</surname><given-names>YuA</given-names></name></person-group> (<year>1986a</year>) <article-title>An annotated key to the Palaearctic species of bees of the genus <italic><tp:taxon-name><tp:taxon-name-part taxon-name-part-type="genus">Lasioglossum</tp:taxon-name-part></tp:taxon-name></italic> sensu stricto (<tp:taxon-name><tp:taxon-name-part taxon-name-part-type="order">Hymenoptera</tp:taxon-name-part></tp:taxon-name>, <tp:taxon-name><tp:taxon-name-part taxon-name-part-type="family">Halictidae</tp:taxon-name-part></tp:taxon-name>) for females, with descriptions of new subgenera and species.</article-title><source>Proceedings of the Zoological Institute, USSR Academy of Sciences</source><volume>159</volume>: <fpage>113</fpage>–<lpage>151</lpage>. [In Russian]</mixed-citation></ref><ref id="B2"><mixed-citation xmlns:xlink="http://www.w3.org/1999/xlink" xlink:type="simple"><person-group><name name-style="western"><surname>Ascher</surname><given-names>JS</given-names></name><name name-style="western"><surname>Pickering</surname><given-names>J</given-names></name></person-group> (<year>2020</year>) Discover Life bee species guide and world checklist (<tp:taxon-name><tp:taxon-name-part taxon-name-part-type="order">Hymenoptera</tp:taxon-name-part></tp:taxon-name>: <tp:taxon-name><tp:taxon-name-part taxon-name-part-type="superfamily">Apoidea</tp:taxon-name-part></tp:taxon-name>: <tp:taxon-name><tp:taxon-name-part taxon-name-part-type="clade">Anthophila</tp:taxon-name-part></tp:taxon-name>). <ext-link xlink:type="simple" ext-link-type="uri" xlink:href="http://www.discoverlife.org/mp/20q?guide=Apoidea_species">http://www.discoverlife.org/mp/20q?guide=Apoidea_species</ext-link> [accessed 20 August 2020]</mixed-citation></ref></ref-list></tp:taxon-treatment>
