# Supplementary material for: The bees of the family Halictidae (Hymenoptera) described by Ferdinand Morawitz from the collection of Aleksey Fedtschenko
Source: Zookeys. 2020 Nov 17;994:35–104. doi: 10.3897/zookeys.994.58441 (PMC7686248; doi:10.3897/zookeys.994.58441)
Supplement: XML Treatment for Halictus fucosus [file zookeys.994.58441-treatment12.xml]

<!DOCTYPE tp:taxon-treatment
  PUBLIC "-//TaxonX//DTD Taxonomic Treatment Publishing DTD v0 20100105//EN" "tax-treatment-NSO.dtd">
<tp:taxon-treatment xmlns:tp="http://www.plazi.org/taxpub"><tp:treatment-meta><kwd-group><label>Taxon classification</label><kwd><named-content xmlns:xlink="http://www.w3.org/1999/xlink" content-type="kingdom">Animalia</named-content></kwd><kwd><named-content xmlns:xlink="http://www.w3.org/1999/xlink" content-type="order">Hymenoptera</named-content></kwd><kwd><named-content xmlns:xlink="http://www.w3.org/1999/xlink" content-type="family">Halictidae</named-content></kwd></kwd-group><mixed-citation publication-type="journal"><person-group><name><surname>Astafurova</surname><given-names>Yulia V.</given-names></name><name><surname>Proshchalykin</surname><given-names>Maxim Yu.</given-names></name></person-group><article-title>The bees of the family <tp:taxon-name><tp:taxon-name-part taxon-name-part-type="family">Halictidae</tp:taxon-name-part></tp:taxon-name> (<tp:taxon-name><tp:taxon-name-part taxon-name-part-type="order">Hymenoptera</tp:taxon-name-part></tp:taxon-name>) described by Ferdinand Morawitz from the collection of Aleksey Fedtschenko</article-title><source>Zookeys</source><day>17</day><month>11</month><year>2020</year><volume>994</volume><fpage>35</fpage><lpage>104</lpage><pub-id pub-id-type="doi">10.3897/zookeys.994.58441</pub-id></mixed-citation></tp:treatment-meta><tp:nomenclature><label>12.</label><tp:taxon-name><object-id xmlns:xlink="http://www.w3.org/1999/xlink" content-type="arpha" xlink:type="simple">E2FF2321-642E-53B7-92A4-441223EDEA8C</object-id>
              <tp:taxon-name-part taxon-name-part-type="genus" reg="Halictus">Halictus</tp:taxon-name-part>
              <tp:taxon-name-part taxon-name-part-type="species" reg="fucosus">fucosus</tp:taxon-name-part>
            </tp:taxon-name><tp:taxon-authority>Morawitz, 1876</tp:taxon-authority><xref ref-type="fig" rid="F11">Figure 11</xref><tp:nomenclature-citation-list><tp:nomenclature-citation><tp:taxon-name>
                  <tp:taxon-name-part taxon-name-part-type="genus" reg="Halictus">Halictus</tp:taxon-name-part> <tp:taxon-name-part taxon-name-part-type="species" reg="fucosus">fucosus</tp:taxon-name-part></tp:taxon-name><comment>Morawitz, 1876: 219 (key), 230, ♂.</comment></tp:nomenclature-citation></tp:nomenclature-citation-list></tp:nomenclature><tp:treatment-sec sec-type="type locality" id="SECID0EXUBI"><title>Type locality.</title><p>30 km SE Kozhatogai, Turkistan Province (Kazakhstan).</p></tp:treatment-sec><tp:treatment-sec sec-type="Published (original) locality" id="SECID0E3UBI"><title>Published (original) locality.</title><p>Uzbekistan: steppe between Tashkent and Syrdarya River.</p></tp:treatment-sec><tp:treatment-sec sec-type="Holotype" id="SECID0EBVBI"><title>Holotype.</title><p>♂, 18.[V.1871] // Степь м.[ежду] С.[ыр] д.[арьей] и Т.[ашкентом] [Kazakhstan, Turkistan Province, steppe between Syrdarya River and Tashkent, 30 km SE Kozhatogai, <named-content xmlns:xlink="http://www.w3.org/1999/xlink" content-type="dwc:verbatimCoordinates" xlink:type="simple"><named-content content-type="geo-json" specific-use="{&#34;type&#34;:&#34;Point&#34;,&#34;coordinates&#34;:[68.383333,41.783333]}" id="NCID0EKVBI" xlink:type="simple">41°47'N, 68°23'E</named-content></named-content>] // <italic><tp:taxon-name><tp:taxon-name-part taxon-name-part-type="genus" reg="Halictus">Halictus</tp:taxon-name-part> <tp:taxon-name-part taxon-name-part-type="species" reg="fucosus">fucosus</tp:taxon-name-part></tp:taxon-name></italic> Mor., [N]345 [handwritten by F. Morawitz] // <italic><tp:taxon-name><tp:taxon-name-part taxon-name-part-type="genus" reg="Halictus">Halictus</tp:taxon-name-part> <tp:taxon-name-part taxon-name-part-type="species" reg="senilis">senilis</tp:taxon-name-part></tp:taxon-name></italic> Evers. v. <italic><tp:taxon-name><tp:taxon-name-part taxon-name-part-type="genus" reg="Halictus"/><tp:taxon-name-part taxon-name-part-type="species" reg="fucosus">fucosus</tp:taxon-name-part></tp:taxon-name></italic> Mor., ♂, P. Blüthgen det. // Holotypus &lt;red label&gt; [<named-content xmlns:xlink="http://www.w3.org/1999/xlink" content-type="dwc:institutional_code" xlink:type="simple">ZMMU</named-content>].</p></tp:treatment-sec><tp:treatment-sec sec-type="Current status" id="SECID0EUWBI"><title>Current status.</title><p><tp:taxon-name><tp:taxon-name-part taxon-name-part-type="genus" reg="Halictus">Halictus</tp:taxon-name-part> (<tp:taxon-name-part taxon-name-part-type="subgenus" reg="Argalictus">Argalictus</tp:taxon-name-part>) <tp:taxon-name-part taxon-name-part-type="species" reg="senilis">senilis</tp:taxon-name-part></tp:taxon-name> (Eversmann, 1852) (synonymised by <xref ref-type="bibr" rid="B13">Blüthgen 1922</xref>: 47).</p></tp:treatment-sec><tp:treatment-sec sec-type="remarks" id="SECID0EMXBI"><title>Remarks.</title><p>The lectotype designation of <xref ref-type="bibr" rid="B75">Warncke (1982</xref>: 148) is unnecessary as the species was described from a single male that was directly written about by <xref ref-type="bibr" rid="B52">Morawitz (1876</xref>: 231).</p></tp:treatment-sec><tp:treatment-sec sec-type="distribution" id="SECID0E1XBI"><title>Distribution.</title><p>North Africa, South and East Europe, Russia (south to Urals Mountains on the east), Caucasus, Turkey, Near East, Iraq, Iran, Afghanistan, Central Asia, Kazakhstan, Mongolia, China (<xref ref-type="bibr" rid="B4">Astafurova and Proshchalykin 2017</xref>).</p><fig id="F11" position="float" orientation="portrait"><object-id xmlns:xlink="http://www.w3.org/1999/xlink" content-type="doi" xlink:type="simple">10.3897/zookeys.994.58441.figure11</object-id><object-id xmlns:xlink="http://www.w3.org/1999/xlink" content-type="arpha" xlink:type="simple">A3702942-4164-59E2-91F3-241EA26B370E</object-id><label>Figure 11.</label><caption><p><italic><tp:taxon-name><tp:taxon-name-part taxon-name-part-type="genus" reg="Halictus">Halictus</tp:taxon-name-part> <tp:taxon-name-part taxon-name-part-type="species" reg="fucosus">fucosus</tp:taxon-name-part></tp:taxon-name></italic> Morawitz, 1876, holotype, female <bold>A</bold> habitus, lateral view and labels <bold>B</bold> metasoma, dorsal view <bold>C</bold> head, frontal view <bold>D</bold> mesosoma, dorsal view. Scale bars: 1.0 mm.</p></caption><graphic xmlns:xlink="http://www.w3.org/1999/xlink" xlink:href="zookeys-994-035-g011.jpg" position="float" orientation="portrait" xlink:type="simple" id="oo_476410.jpg"><uri content-type="original_file" xlink:type="simple">https://binary.pensoft.net/fig/476410</uri></graphic></fig></tp:treatment-sec><ref-list><ref id="B13"><mixed-citation xmlns:xlink="http://www.w3.org/1999/xlink" xlink:type="simple"><person-group><name name-style="western"><surname>Blüthgen</surname><given-names>P</given-names></name></person-group> (<year>1922</year>) <article-title>Beiträge zur Synonymie der Bienengattung <italic><tp:taxon-name><tp:taxon-name-part taxon-name-part-type="genus">Halictus</tp:taxon-name-part></tp:taxon-name></italic> Latr.</article-title><source>Deutsche Entomologische Zeitschrift</source><volume>1922</volume>(<issue>1</issue>): <fpage>46</fpage>–<lpage>66</lpage>. <ext-link xlink:type="simple" ext-link-type="doi" xlink:href="10.1002/mmnd.48019220105">https://doi.org/10.1002/mmnd.48019220105</ext-link></mixed-citation></ref><ref id="B75"><mixed-citation xmlns:xlink="http://www.w3.org/1999/xlink" xlink:type="simple"><person-group><name name-style="western"><surname>Warncke</surname><given-names>K</given-names></name></person-group> (<year>1982</year>) <article-title>Beitrag zur Bienenfauna des Iran. 14. Die Gattung <italic><tp:taxon-name><tp:taxon-name-part taxon-name-part-type="genus">Halictus</tp:taxon-name-part></tp:taxon-name></italic> Latr., mit Bemerkungen über unbekannte und neue <italic><tp:taxon-name><tp:taxon-name-part taxon-name-part-type="genus">Halictus</tp:taxon-name-part></tp:taxon-name></italic>-Arten in der Westpaläarktis und Zentralasien.</article-title><source>Bollettino del Museo Civico di Storia Naturale di Venezia</source><volume>32</volume>: <fpage>67</fpage>–<lpage>166</lpage>.</mixed-citation></ref><ref id="B52"><mixed-citation xmlns:xlink="http://www.w3.org/1999/xlink" xlink:type="simple"><person-group><name name-style="western"><surname>Morawitz</surname><given-names>F</given-names></name></person-group> (<year>1876</year>) <article-title>A Travel to Turkestan by the Member-Founder of the Society A.P. Fedtschenko, accomplished from the Imperial Society of Naturalists, Anthropologists, and Ethnographists on a Commission from the General-Governor of Turkestan K.P. von Kaufmann (Issue 13). Vol. II. Zoogeographical Investigations. Pt. V. (Division 7). Bees (<tp:taxon-name><tp:taxon-name-part taxon-name-part-type="species">Mellifera</tp:taxon-name-part></tp:taxon-name>). Pt. II [<tp:taxon-name><tp:taxon-name-part taxon-name-part-type="family">Andrenidae</tp:taxon-name-part></tp:taxon-name>].</article-title><source>Izvestiya Imperatorskogo Obshchestva Lyubiteley Estestvoznaniya, Anthropologii i Ethnografii</source><volume>21</volume>(<issue>3</issue>): <fpage>161</fpage>–<lpage>303</lpage>. [In Russian]</mixed-citation></ref><ref id="B4"><mixed-citation xmlns:xlink="http://www.w3.org/1999/xlink" xlink:type="simple"><person-group><name name-style="western"><surname>Astafurova</surname><given-names>YuV</given-names></name><name name-style="western"><surname>Proshchalykin</surname><given-names>MYu</given-names></name></person-group> (<year>2017</year>) <article-title>Family <tp:taxon-name><tp:taxon-name-part taxon-name-part-type="family">Halictidae</tp:taxon-name-part></tp:taxon-name>.</article-title> In: <person-group><name name-style="western"><surname>Lelej</surname><given-names>AS</given-names></name><name name-style="western"><surname>Proshchalykin</surname><given-names>MYu</given-names></name><name name-style="western"><surname>Loktionov</surname><given-names>VM</given-names></name></person-group> (<role>Eds</role>) <issue-title>Annotated Catalogue of the Hymenoptera of Russia. Volume I. Symphyta and Apocrita: Aculeata.</issue-title><source>Proceedings of the Zoological Institute RAS, Supplement</source><volume>6</volume>: <fpage>277</fpage>–<lpage>292</lpage>.</mixed-citation></ref></ref-list></tp:taxon-treatment>
