# Supplementary material for: The bees of the family Halictidae (Hymenoptera) described by Ferdinand Morawitz from the collection of Aleksey Fedtschenko
Source: Zookeys. 2020 Nov 17;994:35–104. doi: 10.3897/zookeys.994.58441 (PMC7686248; doi:10.3897/zookeys.994.58441)
Supplement: XML Treatment for Halictus funerarius [file zookeys.994.58441-treatment14.xml]

<!DOCTYPE tp:taxon-treatment
  PUBLIC "-//TaxonX//DTD Taxonomic Treatment Publishing DTD v0 20100105//EN" "tax-treatment-NSO.dtd">
<tp:taxon-treatment xmlns:tp="http://www.plazi.org/taxpub"><tp:treatment-meta><kwd-group><label>Taxon classification</label><kwd><named-content xmlns:xlink="http://www.w3.org/1999/xlink" content-type="kingdom">Animalia</named-content></kwd><kwd><named-content xmlns:xlink="http://www.w3.org/1999/xlink" content-type="order">Hymenoptera</named-content></kwd><kwd><named-content xmlns:xlink="http://www.w3.org/1999/xlink" content-type="family">Halictidae</named-content></kwd></kwd-group><mixed-citation publication-type="journal"><person-group><name><surname>Astafurova</surname><given-names>Yulia V.</given-names></name><name><surname>Proshchalykin</surname><given-names>Maxim Yu.</given-names></name></person-group><article-title>The bees of the family <tp:taxon-name><tp:taxon-name-part taxon-name-part-type="family">Halictidae</tp:taxon-name-part></tp:taxon-name> (<tp:taxon-name><tp:taxon-name-part taxon-name-part-type="order">Hymenoptera</tp:taxon-name-part></tp:taxon-name>) described by Ferdinand Morawitz from the collection of Aleksey Fedtschenko</article-title><source>Zookeys</source><day>17</day><month>11</month><year>2020</year><volume>994</volume><fpage>35</fpage><lpage>104</lpage><pub-id pub-id-type="doi">10.3897/zookeys.994.58441</pub-id></mixed-citation></tp:treatment-meta><tp:nomenclature><label>14.</label><tp:taxon-name><object-id xmlns:xlink="http://www.w3.org/1999/xlink" content-type="arpha" xlink:type="simple">BB3C364F-3185-508E-84E4-99096206C174</object-id>
              <tp:taxon-name-part taxon-name-part-type="genus" reg="Halictus">Halictus</tp:taxon-name-part>
              <tp:taxon-name-part taxon-name-part-type="species" reg="funerarius">funerarius</tp:taxon-name-part>
            </tp:taxon-name><tp:taxon-authority>Morawitz, 1876</tp:taxon-authority><xref ref-type="bibr" rid="B7">Figure (see Astafurova and Proshchalykin 2020: 414, figs 11a–e).</xref><tp:nomenclature-citation-list><tp:nomenclature-citation><tp:taxon-name>
                  <tp:taxon-name-part taxon-name-part-type="genus" reg="Halictus">Halictus</tp:taxon-name-part> <tp:taxon-name-part taxon-name-part-type="species" reg="funerarius">funerarius</tp:taxon-name-part></tp:taxon-name><comment>Morawitz, 1876: 217 (key), 235, ♀.</comment></tp:nomenclature-citation></tp:nomenclature-citation-list></tp:nomenclature><tp:treatment-sec sec-type="type locality" id="SECID0EYACI"><title>Type locality.</title><p>30 km SSE Samarkand, Sangu-dzhuman Pass (Uzbekistan).</p></tp:treatment-sec><tp:treatment-sec sec-type="Published (original) locality" id="SECID0E4ACI"><title>Published (original) locality.</title><p>Uzbekistan: Sangu Dzhuman.</p></tp:treatment-sec><tp:treatment-sec sec-type="Lectotype" id="SECID0ECBCI"><title>Lectotype.</title><p>♀, designated by <xref ref-type="bibr" rid="B59">Pesenko 1984</xref>: 21, &lt;golden circle&gt; // Сангы Джуманъ [Uzbekistan, Sangydzhuman Pass, 30 km SSE Samarkand, <named-content xmlns:xlink="http://www.w3.org/1999/xlink" content-type="dwc:verbatimCoordinates" xlink:type="simple"><named-content content-type="geo-json" specific-use="{&#34;type&#34;:&#34;Point&#34;,&#34;coordinates&#34;:[67.000000,39.366667]}" id="NCID0EPBCI" xlink:type="simple">39°22'N, 67°00'E</named-content></named-content>] // 25.[V.1869] // <italic><tp:taxon-name><tp:taxon-name-part taxon-name-part-type="genus" reg="Halictus"/><tp:taxon-name-part taxon-name-part-type="species" reg="funerarius">funerarius</tp:taxon-name-part></tp:taxon-name></italic> Mor. Typ. [handwritten by F. Morawitz] // Lectotypus <italic><tp:taxon-name><tp:taxon-name-part taxon-name-part-type="genus" reg="Halictus">H.</tp:taxon-name-part> <tp:taxon-name-part taxon-name-part-type="species" reg="funerarius">funerarius</tp:taxon-name-part></tp:taxon-name></italic> Mor., ♀, design. Pesenko [1]981 &lt;red label&gt; // Zoological Institute St. Petersburg INS_HYM_0000159 [<named-content xmlns:xlink="http://www.w3.org/1999/xlink" content-type="dwc:institutional_code" xlink:type="simple">ZISP</named-content>].</p></tp:treatment-sec><tp:treatment-sec sec-type="Paralectotypes" id="SECID0EOCCI"><title>Paralectotypes</title><p>(8 ♀). 8 ♀, the same label as in lectotype // Paralectotypus <italic><tp:taxon-name><tp:taxon-name-part taxon-name-part-type="genus" reg="Halictus">H.</tp:taxon-name-part> <tp:taxon-name-part taxon-name-part-type="species" reg="funerarius">funerarius</tp:taxon-name-part></tp:taxon-name></italic> Mor. design. Pesenko [1]981 &lt;red labels&gt; [3 ♀ – <named-content xmlns:xlink="http://www.w3.org/1999/xlink" content-type="dwc:institutional_code" xlink:type="simple">ZISP</named-content>; 5 ♀ – <named-content xmlns:xlink="http://www.w3.org/1999/xlink" content-type="dwc:institutional_code" xlink:type="simple">ZMMU</named-content>].</p></tp:treatment-sec><tp:treatment-sec sec-type="Current status" id="SECID0EJDCI"><title>Current status.</title><p><tp:taxon-name><tp:taxon-name-part taxon-name-part-type="genus" reg="Halictus">Halictus</tp:taxon-name-part> (<tp:taxon-name-part taxon-name-part-type="subgenus" reg="Protohalictus">Protohalictus</tp:taxon-name-part>) <tp:taxon-name-part taxon-name-part-type="species" reg="funerarius">funerarius</tp:taxon-name-part></tp:taxon-name> Morawitz, 1876.</p></tp:treatment-sec><tp:treatment-sec sec-type="distribution" id="SECID0E4DCI"><title>Distribution.</title><p>A rare montane Central Asian species: Kazakhstan, Uzbekistan, Tajikistan, Western Kyrgyzstan, Iran, north-eastern Afghanistan and north-western China (<xref ref-type="bibr" rid="B62">Pesenko 2005a</xref>).</p></tp:treatment-sec><ref-list><ref id="B7"><mixed-citation xmlns:xlink="http://www.w3.org/1999/xlink" xlink:type="simple"><person-group><name name-style="western"><surname>Astafurova</surname><given-names>YuV</given-names></name><name name-style="western"><surname>Proshchalykin</surname><given-names>MYu</given-names></name></person-group> (<year>2020</year>) <article-title>The type specimens of bees (<tp:taxon-name><tp:taxon-name-part taxon-name-part-type="order">Hymenoptera</tp:taxon-name-part></tp:taxon-name>, <tp:taxon-name><tp:taxon-name-part taxon-name-part-type="superfamily">Apoidea</tp:taxon-name-part></tp:taxon-name>) deposited in the Zoological Institute of the Russian Academy of Sciences, St. Petersburg. Contribution III. Family <tp:taxon-name><tp:taxon-name-part taxon-name-part-type="family">Halictidae</tp:taxon-name-part></tp:taxon-name>, genera <italic><tp:taxon-name><tp:taxon-name-part taxon-name-part-type="genus">Halictus</tp:taxon-name-part></tp:taxon-name></italic> Latreille, 1804, and <italic><tp:taxon-name><tp:taxon-name-part taxon-name-part-type="genus">Sphecodes</tp:taxon-name-part></tp:taxon-name></italic> Latreille, 1804.</article-title><source>Zootaxa</source><volume>4790</volume>(<issue>3</issue>): <fpage>401</fpage>–<lpage>446</lpage>. <ext-link xlink:type="simple" ext-link-type="doi" xlink:href="10.11646/zootaxa.4790.3.1">https://doi.org/10.11646/zootaxa.4790.3.1</ext-link></mixed-citation></ref><ref id="B59"><mixed-citation xmlns:xlink="http://www.w3.org/1999/xlink" xlink:type="simple"><person-group><name name-style="western"><surname>Pesenko</surname><given-names>YuA</given-names></name></person-group> (<year>1984</year>) <article-title>A synonymical annotated catalogue of species-group names of bees of the genus <italic><tp:taxon-name><tp:taxon-name-part taxon-name-part-type="genus">Halictus</tp:taxon-name-part></tp:taxon-name></italic> Latreille sensu stricto (<tp:taxon-name><tp:taxon-name-part taxon-name-part-type="order">Hymenoptera</tp:taxon-name-part></tp:taxon-name>, <tp:taxon-name><tp:taxon-name-part taxon-name-part-type="family">Halictidae</tp:taxon-name-part></tp:taxon-name>) in the World fauna.</article-title><source>Proceedings of the Zoological Institute, USSR Academy of Sciences</source><volume>128</volume>: <fpage>16</fpage>–<lpage>32</lpage>. [In Russian]</mixed-citation></ref><ref id="B62"><mixed-citation xmlns:xlink="http://www.w3.org/1999/xlink" xlink:type="simple"><person-group><name name-style="western"><surname>Pesenko</surname><given-names>YuA</given-names></name></person-group> (<year>2005a</year>) <article-title>New data on the taxonomy and distribution of the Palaearctic halictids: genus <italic><tp:taxon-name><tp:taxon-name-part taxon-name-part-type="genus">Halictus</tp:taxon-name-part></tp:taxon-name></italic> Latreille (<tp:taxon-name><tp:taxon-name-part taxon-name-part-type="order">Hymenoptera</tp:taxon-name-part></tp:taxon-name>: <tp:taxon-name><tp:taxon-name-part taxon-name-part-type="family">Halictidae</tp:taxon-name-part></tp:taxon-name>).</article-title><source>Entomofauna</source><volume>26</volume>(<issue>18</issue>): <fpage>313</fpage>–<lpage>348</lpage>.</mixed-citation></ref></ref-list></tp:taxon-treatment>
