# Supplementary material for: The bees of the family Halictidae (Hymenoptera) described by Ferdinand Morawitz from the collection of Aleksey Fedtschenko
Source: Zookeys. 2020 Nov 17;994:35–104. doi: 10.3897/zookeys.994.58441 (PMC7686248; doi:10.3897/zookeys.994.58441)
Supplement: XML Treatment for Halictus hyalinipennis [file zookeys.994.58441-treatment16.xml]

<!DOCTYPE tp:taxon-treatment
  PUBLIC "-//TaxonX//DTD Taxonomic Treatment Publishing DTD v0 20100105//EN" "tax-treatment-NSO.dtd">
<tp:taxon-treatment xmlns:tp="http://www.plazi.org/taxpub"><tp:treatment-meta><kwd-group><label>Taxon classification</label><kwd><named-content xmlns:xlink="http://www.w3.org/1999/xlink" content-type="kingdom">Animalia</named-content></kwd><kwd><named-content xmlns:xlink="http://www.w3.org/1999/xlink" content-type="order">Hymenoptera</named-content></kwd><kwd><named-content xmlns:xlink="http://www.w3.org/1999/xlink" content-type="family">Halictidae</named-content></kwd></kwd-group><mixed-citation publication-type="journal"><person-group><name><surname>Astafurova</surname><given-names>Yulia V.</given-names></name><name><surname>Proshchalykin</surname><given-names>Maxim Yu.</given-names></name></person-group><article-title>The bees of the family <tp:taxon-name><tp:taxon-name-part taxon-name-part-type="family">Halictidae</tp:taxon-name-part></tp:taxon-name> (<tp:taxon-name><tp:taxon-name-part taxon-name-part-type="order">Hymenoptera</tp:taxon-name-part></tp:taxon-name>) described by Ferdinand Morawitz from the collection of Aleksey Fedtschenko</article-title><source>Zookeys</source><day>17</day><month>11</month><year>2020</year><volume>994</volume><fpage>35</fpage><lpage>104</lpage><pub-id pub-id-type="doi">10.3897/zookeys.994.58441</pub-id></mixed-citation></tp:treatment-meta><tp:nomenclature><label>16.</label><tp:taxon-name><object-id xmlns:xlink="http://www.w3.org/1999/xlink" content-type="arpha" xlink:type="simple">F8F496CE-73D6-5D1A-897C-ADA4523E76EF</object-id>
              <tp:taxon-name-part taxon-name-part-type="genus" reg="Halictus">Halictus</tp:taxon-name-part>
              <tp:taxon-name-part taxon-name-part-type="species" reg="hyalinipennis">hyalinipennis</tp:taxon-name-part>
            </tp:taxon-name><tp:taxon-authority>Morawitz, 1876</tp:taxon-authority><xref ref-type="bibr" rid="B5">Figure (see Astafurova and Proshchalykin 2018: 23, figs 21a–e).</xref><tp:nomenclature-citation-list><tp:nomenclature-citation><tp:taxon-name>
                  <tp:taxon-name-part taxon-name-part-type="genus" reg="Halictus">Halictus</tp:taxon-name-part> <tp:taxon-name-part taxon-name-part-type="species" reg="hyalinipennis">hyalinipennis</tp:taxon-name-part></tp:taxon-name><comment>Morawitz, 1876: 218 (key to females), 220 (key to males), 253–254, ♀, ♂.</comment></tp:nomenclature-citation></tp:nomenclature-citation-list></tp:nomenclature><tp:treatment-sec sec-type="type locality" id="SECID0E2NCI"><title>Type locality.</title><p>Tashkent (Uzbekistan).</p></tp:treatment-sec><tp:treatment-sec sec-type="Published (original) locality" id="SECID0EAOCI"><title>Published (original) locality.</title><p>Kazakhstan: Chardara, steppe between Tashkent and Syr-Darya; Uzbekistan: Dzhamsk Gorge, Dzhizmansk Gorge, Ulus, Dzham, Urgut, Keles, Samarkand, Soch, Shakhimardan, Uch-Kurgan; Kyrgyzstan: Alay, Osh, Gulsha, Taka.</p></tp:treatment-sec><tp:treatment-sec sec-type="Lectotype" id="SECID0EFOCI"><title>Lectotype.</title><p>♀, designated by <xref ref-type="bibr" rid="B5">Astafurova and Proshchalykin 2018</xref>: 22, Ташкентъ [Uzbekistan, Tashkent, <named-content xmlns:xlink="http://www.w3.org/1999/xlink" content-type="dwc:verbatimCoordinates" xlink:type="simple"><named-content content-type="geo-json" specific-use="{&#34;type&#34;:&#34;Point&#34;,&#34;coordinates&#34;:[69.266667,41.300000]}" id="NCID0ESOCI" xlink:type="simple">41°18'N 69°16'E</named-content></named-content>] // <italic><tp:taxon-name><tp:taxon-name-part taxon-name-part-type="genus" reg="Halictus"/><tp:taxon-name-part taxon-name-part-type="species" reg="hyalinipennis">hyalinipennis</tp:taxon-name-part></tp:taxon-name></italic> F. Mor., ♀ [handwritten by F. Morawitz] // к.[оллекция] Ф. Моравица [Collection of F. Morawitz] // Lectotypus <italic><tp:taxon-name><tp:taxon-name-part taxon-name-part-type="genus" reg="Halictus">Halictus</tp:taxon-name-part> <tp:taxon-name-part taxon-name-part-type="species" reg="hyalinipennis">hyalinipennis</tp:taxon-name-part></tp:taxon-name></italic> Morawitz, 1876, ♀, design. Astafurova &amp; Proshchalykin 2018 &lt;red label&gt; [<named-content xmlns:xlink="http://www.w3.org/1999/xlink" content-type="dwc:institutional_code" xlink:type="simple">ZISP</named-content>].</p></tp:treatment-sec><tp:treatment-sec sec-type="Paralectotypes" id="SECID0ERPCI"><title>Paralectotypes</title><p>(29 ♀, 10 ♂). 1 ♀, Шагимарданъ [Shagimardan] // 3.[VII.1871] // к.[оллекция] Ф. Моравица [Collection of F. Morawitz]; 1 ♂, Така [Taka] // к.[оллекция] Ф. Моравица [Collection of F. Morawitz]; 1 ♀, 1 ♂, Сохъ [Sokh] // 29. [29.VI.1871] // к.[оллекция] Ф. Моравица [Collection of F. Morawitz]; 1 ♂, Уч-Курганъ [Uch- Kurgan] // к.[оллекция] Ф. Моравица [Collection of F. Morawitz]; 2 ♀, Ташкентъ [Tashkent] // к.[оллекция] Ф. Моравица [Collection of F. Morawitz] [<named-content xmlns:xlink="http://www.w3.org/1999/xlink" content-type="dwc:institutional_code" xlink:type="simple">ZISP</named-content>]; 1 ♂, Ошъ [Osh] // 1.[VIII.1871]; 1 ♂, Самаркандъ [Samarkand] // 4.[VII.1869] // [N]384; 3 ♂, Самаркандъ [Samarkand] // 7.[VII.1869]; 2 ♀, Самаркандъ [Samarkand] // 3., 21.[III.1869]; 16 ♀, Ташкентъ [Tashkent] // 26., 27.[III.1871], 21., 23.[V.1871] and 1.,3.,5.,10.[VI.1871]; 1 ♀, Чардара [Chardara] // 27.[IV.1871]; 1 ♀, Учь-Курганъ [Uch-Kurgan] // 15.[VII.1871]; 2 ♂, Шагимарданъ [Shagimardan] // 2.[VII.1871] 5 ♀, Заравшан.[ская] дол.[ина] [Zeravshan River valley], 3., 11., 18., 23.[III.1871] // Paralectotypus <italic><tp:taxon-name><tp:taxon-name-part taxon-name-part-type="genus" reg="Halictus">Halictus</tp:taxon-name-part> <tp:taxon-name-part taxon-name-part-type="species" reg="hyalinipennis">hyalinipennis</tp:taxon-name-part></tp:taxon-name></italic> Morawitz, 1876, design. Astafurova &amp; Proshchalykin 2018 &lt;identical red labels on each paralectotype specimen&gt; [<named-content xmlns:xlink="http://www.w3.org/1999/xlink" content-type="dwc:institutional_code" xlink:type="simple">ZMMU</named-content>].</p></tp:treatment-sec><tp:treatment-sec sec-type="Current status" id="SECID0EMQCI"><title>Current status.</title><p><tp:taxon-name><tp:taxon-name-part taxon-name-part-type="genus" reg="Lasioglossum">Lasioglossum</tp:taxon-name-part> (<tp:taxon-name-part taxon-name-part-type="subgenus" reg="Sphecodogastra">Sphecodogastra</tp:taxon-name-part>) <tp:taxon-name-part taxon-name-part-type="species" reg="hyalinipenne">hyalinipenne</tp:taxon-name-part></tp:taxon-name> (Morawitz, 1876).</p></tp:treatment-sec><tp:treatment-sec sec-type="distribution" id="SECID0EARCI"><title>Distribution.</title><p>Iran, Afghanistan, Kazakhstan, Uzbekistan, Kyrgyzstan, Tajikistan (<xref ref-type="bibr" rid="B52">Morawitz 1876</xref>, <xref ref-type="bibr" rid="B33">Ebmer 1974</xref>, <xref ref-type="bibr" rid="B75">Warncke 1982</xref>, <xref ref-type="bibr" rid="B55">Murao et al. 2017</xref>).</p></tp:treatment-sec><ref-list><ref id="B5"><mixed-citation xmlns:xlink="http://www.w3.org/1999/xlink" xlink:type="simple"><person-group><name name-style="western"><surname>Astafurova</surname><given-names>YuV</given-names></name><name name-style="western"><surname>Proshchalykin</surname><given-names>MYu</given-names></name></person-group> (<year>2018</year>) <article-title>The type specimens of bees (<tp:taxon-name><tp:taxon-name-part taxon-name-part-type="order">Hymenoptera</tp:taxon-name-part></tp:taxon-name>, <tp:taxon-name><tp:taxon-name-part taxon-name-part-type="superfamily">Apoidea</tp:taxon-name-part></tp:taxon-name>) deposited in the Zoological Institute of the Russian Academy of Sciences, St. Petersburg. Contribution I. Family <tp:taxon-name><tp:taxon-name-part taxon-name-part-type="family">Halictidae</tp:taxon-name-part></tp:taxon-name>, genus <italic><tp:taxon-name><tp:taxon-name-part taxon-name-part-type="genus">Lasioglossum</tp:taxon-name-part></tp:taxon-name></italic> Curtis, 1833.</article-title><source>Zootaxa</source><volume>4408</volume>(<issue>1</issue>): <fpage>1</fpage>–<lpage>66</lpage>. <ext-link xlink:type="simple" ext-link-type="doi" xlink:href="10.11646/zootaxa.4408.1.1">https://doi.org/10.11646/zootaxa.4408.1.1</ext-link></mixed-citation></ref><ref id="B52"><mixed-citation xmlns:xlink="http://www.w3.org/1999/xlink" xlink:type="simple"><person-group><name name-style="western"><surname>Morawitz</surname><given-names>F</given-names></name></person-group> (<year>1876</year>) <article-title>A Travel to Turkestan by the Member-Founder of the Society A.P. Fedtschenko, accomplished from the Imperial Society of Naturalists, Anthropologists, and Ethnographists on a Commission from the General-Governor of Turkestan K.P. von Kaufmann (Issue 13). Vol. II. Zoogeographical Investigations. Pt. V. (Division 7). Bees (<tp:taxon-name><tp:taxon-name-part taxon-name-part-type="species">Mellifera</tp:taxon-name-part></tp:taxon-name>). Pt. II [<tp:taxon-name><tp:taxon-name-part taxon-name-part-type="family">Andrenidae</tp:taxon-name-part></tp:taxon-name>].</article-title><source>Izvestiya Imperatorskogo Obshchestva Lyubiteley Estestvoznaniya, Anthropologii i Ethnografii</source><volume>21</volume>(<issue>3</issue>): <fpage>161</fpage>–<lpage>303</lpage>. [In Russian]</mixed-citation></ref><ref id="B33"><mixed-citation xmlns:xlink="http://www.w3.org/1999/xlink" xlink:type="simple"><person-group><name name-style="western"><surname>Ebmer</surname><given-names>AW</given-names></name></person-group> (<year>1974</year>) <article-title>Beiträge zur Kenntnis der Fauna Afghanistans. <italic><tp:taxon-name><tp:taxon-name-part taxon-name-part-type="genus">Halictus</tp:taxon-name-part></tp:taxon-name></italic> Latr. et <italic><tp:taxon-name><tp:taxon-name-part taxon-name-part-type="genus">Lasioglossum</tp:taxon-name-part></tp:taxon-name></italic> Curt., <tp:taxon-name><tp:taxon-name-part taxon-name-part-type="family">Halictidae</tp:taxon-name-part></tp:taxon-name>, <tp:taxon-name><tp:taxon-name-part taxon-name-part-type="superfamily">Apoidea</tp:taxon-name-part></tp:taxon-name>, <tp:taxon-name><tp:taxon-name-part taxon-name-part-type="order">Hymenoptera</tp:taxon-name-part></tp:taxon-name>.</article-title><source>Ĉasopis Moravského Musea</source><volume>59</volume>: <fpage>183</fpage>–<lpage>210</lpage>.</mixed-citation></ref><ref id="B75"><mixed-citation xmlns:xlink="http://www.w3.org/1999/xlink" xlink:type="simple"><person-group><name name-style="western"><surname>Warncke</surname><given-names>K</given-names></name></person-group> (<year>1982</year>) <article-title>Beitrag zur Bienenfauna des Iran. 14. Die Gattung <italic><tp:taxon-name><tp:taxon-name-part taxon-name-part-type="genus">Halictus</tp:taxon-name-part></tp:taxon-name></italic> Latr., mit Bemerkungen über unbekannte und neue <italic><tp:taxon-name><tp:taxon-name-part taxon-name-part-type="genus">Halictus</tp:taxon-name-part></tp:taxon-name></italic>-Arten in der Westpaläarktis und Zentralasien.</article-title><source>Bollettino del Museo Civico di Storia Naturale di Venezia</source><volume>32</volume>: <fpage>67</fpage>–<lpage>166</lpage>.</mixed-citation></ref><ref id="B55"><mixed-citation xmlns:xlink="http://www.w3.org/1999/xlink" xlink:type="simple"><person-group><name name-style="western"><surname>Murao</surname><given-names>R</given-names></name><name name-style="western"><surname>Tadauchi</surname><given-names>O</given-names></name><name name-style="western"><surname>Miyanaga</surname><given-names>R</given-names></name></person-group> (<year>2017</year>) The bee family <tp:taxon-name><tp:taxon-name-part taxon-name-part-type="family">Halictidae</tp:taxon-name-part></tp:taxon-name> (<tp:taxon-name><tp:taxon-name-part taxon-name-part-type="order">Hymenoptera</tp:taxon-name-part></tp:taxon-name>, <tp:taxon-name><tp:taxon-name-part taxon-name-part-type="superfamily">Apoidea</tp:taxon-name-part></tp:taxon-name>) from Central Asia collected by the Kyushu and Shimane Universities Expeditions. Biodiversity Data Journal 5: e15050. <ext-link xlink:type="simple" ext-link-type="doi" xlink:href="10.3897/BDJ.5.e15050">https://doi.org/10.3897/BDJ.5.e15050</ext-link></mixed-citation></ref></ref-list></tp:taxon-treatment>
