# Supplementary material for: The bees of the family Halictidae (Hymenoptera) described by Ferdinand Morawitz from the collection of Aleksey Fedtschenko
Source: Zookeys. 2020 Nov 17;994:35–104. doi: 10.3897/zookeys.994.58441 (PMC7686248; doi:10.3897/zookeys.994.58441)
Supplement: XML Treatment for Halictus limbellus [file zookeys.994.58441-treatment18.xml]

<!DOCTYPE tp:taxon-treatment
  PUBLIC "-//TaxonX//DTD Taxonomic Treatment Publishing DTD v0 20100105//EN" "tax-treatment-NSO.dtd">
<tp:taxon-treatment xmlns:tp="http://www.plazi.org/taxpub"><tp:treatment-meta><kwd-group><label>Taxon classification</label><kwd><named-content xmlns:xlink="http://www.w3.org/1999/xlink" content-type="kingdom">Animalia</named-content></kwd><kwd><named-content xmlns:xlink="http://www.w3.org/1999/xlink" content-type="order">Hymenoptera</named-content></kwd><kwd><named-content xmlns:xlink="http://www.w3.org/1999/xlink" content-type="family">Halictidae</named-content></kwd></kwd-group><mixed-citation publication-type="journal"><person-group><name><surname>Astafurova</surname><given-names>Yulia V.</given-names></name><name><surname>Proshchalykin</surname><given-names>Maxim Yu.</given-names></name></person-group><article-title>The bees of the family <tp:taxon-name><tp:taxon-name-part taxon-name-part-type="family">Halictidae</tp:taxon-name-part></tp:taxon-name> (<tp:taxon-name><tp:taxon-name-part taxon-name-part-type="order">Hymenoptera</tp:taxon-name-part></tp:taxon-name>) described by Ferdinand Morawitz from the collection of Aleksey Fedtschenko</article-title><source>Zookeys</source><day>17</day><month>11</month><year>2020</year><volume>994</volume><fpage>35</fpage><lpage>104</lpage><pub-id pub-id-type="doi">10.3897/zookeys.994.58441</pub-id></mixed-citation></tp:treatment-meta><tp:nomenclature><label>18.</label><tp:taxon-name><object-id xmlns:xlink="http://www.w3.org/1999/xlink" content-type="arpha" xlink:type="simple">0CB23044-6369-5D2D-A43E-C7004EE64026</object-id>
              <tp:taxon-name-part taxon-name-part-type="genus" reg="Halictus">Halictus</tp:taxon-name-part>
              <tp:taxon-name-part taxon-name-part-type="species" reg="limbellus">limbellus</tp:taxon-name-part>
            </tp:taxon-name><tp:taxon-authority>Morawitz, 1876</tp:taxon-authority><xref ref-type="fig" rid="F14">Figure 14</xref><tp:nomenclature-citation-list><tp:nomenclature-citation><tp:taxon-name>
                  <tp:taxon-name-part taxon-name-part-type="genus" reg="Halictus">Halictus</tp:taxon-name-part> <tp:taxon-name-part taxon-name-part-type="species" reg="limbellus">limbellus</tp:taxon-name-part></tp:taxon-name><comment>Morawitz, 1876: 218 (key), 249, ♀.</comment></tp:nomenclature-citation></tp:nomenclature-citation-list></tp:nomenclature><tp:treatment-sec sec-type="type locality" id="SECID0EZZCI"><title>Type locality.</title><p>Samarkand (Uzbekistan).</p></tp:treatment-sec><tp:treatment-sec sec-type="Published (original) locality" id="SECID0E5ZCI"><title>Published (original) locality.</title><p>Uzbekistan: Samarkand; Tajikistan: Peti.</p></tp:treatment-sec><tp:treatment-sec sec-type="Lectotype (designated here)" id="SECID0ED1CI"><title>Lectotype (designated here).</title><p>♀, 5.[IV.1869] // Самаркандъ [Uzbekistan, Samarkand, <named-content xmlns:xlink="http://www.w3.org/1999/xlink" content-type="dwc:verbatimCoordinates" xlink:type="simple"><named-content content-type="geo-json" specific-use="{&#34;type&#34;:&#34;Point&#34;,&#34;coordinates&#34;:[66.950000,39.650000]}" id="NCID0EM1CI" xlink:type="simple">39°39'N, 66°57'E</named-content></named-content>] // <italic><tp:taxon-name><tp:taxon-name-part taxon-name-part-type="genus" reg="Halictus">Halictus</tp:taxon-name-part> <tp:taxon-name-part taxon-name-part-type="species" reg="limbellus">limbellus</tp:taxon-name-part></tp:taxon-name></italic> Mor., [N]377 [handwritten by F. Morawitz] // Lectotypus <italic><tp:taxon-name><tp:taxon-name-part taxon-name-part-type="genus" reg="Halictus">Halictus</tp:taxon-name-part> <tp:taxon-name-part taxon-name-part-type="species" reg="limbellus">limbellus</tp:taxon-name-part></tp:taxon-name></italic> Mor., Astafurova et Proshchalykin, 2020 &lt;red label&gt; [<named-content xmlns:xlink="http://www.w3.org/1999/xlink" content-type="dwc:institutional_code" xlink:type="simple">ZMMU</named-content>].</p></tp:treatment-sec><tp:treatment-sec sec-type="Paralectotypes" id="SECID0EM2CI"><title>Paralectotypes</title><p>(3 ♀). 1 ♀, 5.[IV.1869] // Самаркандъ [Samarkand] // [N]377 // Typus &lt;red label&gt; [<named-content xmlns:xlink="http://www.w3.org/1999/xlink" content-type="dwc:institutional_code" xlink:type="simple">ZMMU</named-content>]; 1 ♀, &lt;golden circle&gt; // 5.[IV.1869] // Самаркандъ [Samarkand] // <italic><tp:taxon-name><tp:taxon-name-part taxon-name-part-type="genus" reg="Halictus">Halictus</tp:taxon-name-part> <tp:taxon-name-part taxon-name-part-type="species" reg="limbellus">limbellus</tp:taxon-name-part></tp:taxon-name></italic> F. Mor., Typ. [handwritten by F. Morawitz]; 1 ♀, Самаркандъ [Samarkand] // к.[оллекция] Ф. Моравица [Collection of F. Morawitz] // <italic><tp:taxon-name><tp:taxon-name-part taxon-name-part-type="genus" reg="Halictus"/><tp:taxon-name-part taxon-name-part-type="species" reg="limbellus">limbellus</tp:taxon-name-part></tp:taxon-name></italic> Mor., Typ. [handwritten by F. Morawitz] // Paralectotypus <italic><tp:taxon-name><tp:taxon-name-part taxon-name-part-type="genus" reg="Halictus">Halictus</tp:taxon-name-part> <tp:taxon-name-part taxon-name-part-type="species" reg="limbellus">limbellus</tp:taxon-name-part></tp:taxon-name></italic> Mor., Astafurova et Proshchalykin, 2020 &lt;identical red labels on each paralectotype specimen&gt; [<named-content xmlns:xlink="http://www.w3.org/1999/xlink" content-type="dwc:institutional_code" xlink:type="simple">ZISP</named-content>].</p></tp:treatment-sec><tp:treatment-sec sec-type="Current status" id="SECID0E33CI"><title>Current status.</title><p><tp:taxon-name><tp:taxon-name-part taxon-name-part-type="genus" reg="Lasioglossum">Lasioglossum</tp:taxon-name-part> (<tp:taxon-name-part taxon-name-part-type="subgenus" reg="Hemihalictus">Hemihalictus</tp:taxon-name-part>) <tp:taxon-name-part taxon-name-part-type="species" reg="limbellum">limbellum</tp:taxon-name-part></tp:taxon-name> (Morawitz, 1876).</p></tp:treatment-sec><tp:treatment-sec sec-type="remarks" id="SECID0EQ4CI"><title>Remarks.</title><p>Description of male. <xref ref-type="bibr" rid="B21">Blüthgen 1930</xref>: 763.</p><p>The lectotype designation by <xref ref-type="bibr" rid="B75">Warncke (1982</xref>: 69) is invalid because he labelled no female of the two females from Samarkand deposited in <named-content xmlns:xlink="http://www.w3.org/1999/xlink" content-type="dwc:institutional_code" xlink:type="simple">ZMMU</named-content>.</p></tp:treatment-sec><tp:treatment-sec sec-type="distribution" id="SECID0EF5CI"><title>Distribution.</title><p>Central and eastern Europe, Turkey, Caucasus, Russia (North Caucasus), Israel, Iran, Afghanistan, Tajikistan, Uzbekistan, Kazakhstan, China (Gansu) (<xref ref-type="bibr" rid="B66">Pesenko 2007</xref>, <xref ref-type="bibr" rid="B4">Astafurova and Proshchalykin 2017</xref>, <xref ref-type="bibr" rid="B55">Murao et al. 2017</xref>).</p><fig id="F14" position="float" orientation="portrait"><object-id xmlns:xlink="http://www.w3.org/1999/xlink" content-type="doi" xlink:type="simple">10.3897/zookeys.994.58441.figure14</object-id><object-id xmlns:xlink="http://www.w3.org/1999/xlink" content-type="arpha" xlink:type="simple">B30ED68B-50F4-5975-BF95-A7A65F676A94</object-id><label>Figure 14.</label><caption><p><italic><tp:taxon-name><tp:taxon-name-part taxon-name-part-type="genus" reg="Halictus">Halictus</tp:taxon-name-part> <tp:taxon-name-part taxon-name-part-type="species" reg="limbellus">limbellus</tp:taxon-name-part></tp:taxon-name></italic> Morawitz, 1876, lectotype, female <bold>A</bold> habitus, lateral view and labels <bold>B</bold> head, frontal view <bold>C</bold> mesosoma, dorsal view <bold>D</bold> metasoma, dorsal view. Scale bars: 1.0 mm (<bold>A</bold>), 0.5 mm (<bold>B–D</bold>).</p></caption><graphic xmlns:xlink="http://www.w3.org/1999/xlink" xlink:href="zookeys-994-035-g014.jpg" position="float" orientation="portrait" xlink:type="simple" id="oo_476413.jpg"><uri content-type="original_file" xlink:type="simple">https://binary.pensoft.net/fig/476413</uri></graphic></fig></tp:treatment-sec><ref-list><ref id="B21"><mixed-citation xmlns:xlink="http://www.w3.org/1999/xlink" xlink:type="simple"><person-group><name name-style="western"><surname>Blüthgen</surname><given-names>P</given-names></name></person-group> (<year>1930</year>) <article-title><italic><tp:taxon-name><tp:taxon-name-part taxon-name-part-type="genus">Halictus</tp:taxon-name-part></tp:taxon-name></italic> Latr.</article-title> In: <person-group><name name-style="western"><surname>Schmiedeknecht</surname><given-names>O</given-names></name></person-group> (<role>Ed.</role>) <issue-title>Die Hymenopteren Nord- und itteleuropas.</issue-title><source>G. Fischer, Jena</source>, <fpage>729</fpage>–<lpage>767</lpage>.</mixed-citation></ref><ref id="B75"><mixed-citation xmlns:xlink="http://www.w3.org/1999/xlink" xlink:type="simple"><person-group><name name-style="western"><surname>Warncke</surname><given-names>K</given-names></name></person-group> (<year>1982</year>) <article-title>Beitrag zur Bienenfauna des Iran. 14. Die Gattung <italic><tp:taxon-name><tp:taxon-name-part taxon-name-part-type="genus">Halictus</tp:taxon-name-part></tp:taxon-name></italic> Latr., mit Bemerkungen über unbekannte und neue <italic><tp:taxon-name><tp:taxon-name-part taxon-name-part-type="genus">Halictus</tp:taxon-name-part></tp:taxon-name></italic>-Arten in der Westpaläarktis und Zentralasien.</article-title><source>Bollettino del Museo Civico di Storia Naturale di Venezia</source><volume>32</volume>: <fpage>67</fpage>–<lpage>166</lpage>.</mixed-citation></ref><ref id="B66"><mixed-citation xmlns:xlink="http://www.w3.org/1999/xlink" xlink:type="simple"><person-group><name name-style="western"><surname>Pesenko</surname><given-names>YuA</given-names></name></person-group> (<year>2007</year>) <article-title>Subfamily <tp:taxon-name><tp:taxon-name-part taxon-name-part-type="subfamily">Halictinae</tp:taxon-name-part></tp:taxon-name>.</article-title> In: <person-group><name name-style="western"><surname>Lelej</surname><given-names>AS</given-names></name></person-group> (<role>Ed.</role>) <issue-title>Key to the insects of Russian Far East.</issue-title><source>Vol. 4. Pt 5. <tp:taxon-name><tp:taxon-name-part taxon-name-part-type="order">Neuropteroidea</tp:taxon-name-part></tp:taxon-name>, <tp:taxon-name><tp:taxon-name-part taxon-name-part-type="order">Mecoptera</tp:taxon-name-part></tp:taxon-name>, <tp:taxon-name><tp:taxon-name-part taxon-name-part-type="order">Hymenoptera</tp:taxon-name-part></tp:taxon-name>. Dalnauka, Vladivostok</source>, <fpage>823</fpage>–<lpage>878</lpage>. [In Russian]</mixed-citation></ref><ref id="B4"><mixed-citation xmlns:xlink="http://www.w3.org/1999/xlink" xlink:type="simple"><person-group><name name-style="western"><surname>Astafurova</surname><given-names>YuV</given-names></name><name name-style="western"><surname>Proshchalykin</surname><given-names>MYu</given-names></name></person-group> (<year>2017</year>) <article-title>Family <tp:taxon-name><tp:taxon-name-part taxon-name-part-type="family">Halictidae</tp:taxon-name-part></tp:taxon-name>.</article-title> In: <person-group><name name-style="western"><surname>Lelej</surname><given-names>AS</given-names></name><name name-style="western"><surname>Proshchalykin</surname><given-names>MYu</given-names></name><name name-style="western"><surname>Loktionov</surname><given-names>VM</given-names></name></person-group> (<role>Eds</role>) <issue-title>Annotated Catalogue of the Hymenoptera of Russia. Volume I. Symphyta and Apocrita: Aculeata.</issue-title><source>Proceedings of the Zoological Institute RAS, Supplement</source><volume>6</volume>: <fpage>277</fpage>–<lpage>292</lpage>.</mixed-citation></ref><ref id="B55"><mixed-citation xmlns:xlink="http://www.w3.org/1999/xlink" xlink:type="simple"><person-group><name name-style="western"><surname>Murao</surname><given-names>R</given-names></name><name name-style="western"><surname>Tadauchi</surname><given-names>O</given-names></name><name name-style="western"><surname>Miyanaga</surname><given-names>R</given-names></name></person-group> (<year>2017</year>) The bee family <tp:taxon-name><tp:taxon-name-part taxon-name-part-type="family">Halictidae</tp:taxon-name-part></tp:taxon-name> (<tp:taxon-name><tp:taxon-name-part taxon-name-part-type="order">Hymenoptera</tp:taxon-name-part></tp:taxon-name>, <tp:taxon-name><tp:taxon-name-part taxon-name-part-type="superfamily">Apoidea</tp:taxon-name-part></tp:taxon-name>) from Central Asia collected by the Kyushu and Shimane Universities Expeditions. Biodiversity Data Journal 5: e15050. <ext-link xlink:type="simple" ext-link-type="doi" xlink:href="10.3897/BDJ.5.e15050">https://doi.org/10.3897/BDJ.5.e15050</ext-link></mixed-citation></ref></ref-list></tp:taxon-treatment>
