# Supplementary material for: The bees of the family Halictidae (Hymenoptera) described by Ferdinand Morawitz from the collection of Aleksey Fedtschenko
Source: Zookeys. 2020 Nov 17;994:35–104. doi: 10.3897/zookeys.994.58441 (PMC7686248; doi:10.3897/zookeys.994.58441)
Supplement: XML Treatment for Halictus picipes [file zookeys.994.58441-treatment30.xml]

<!DOCTYPE tp:taxon-treatment
  PUBLIC "-//TaxonX//DTD Taxonomic Treatment Publishing DTD v0 20100105//EN" "tax-treatment-NSO.dtd">
<tp:taxon-treatment xmlns:tp="http://www.plazi.org/taxpub"><tp:treatment-meta><kwd-group><label>Taxon classification</label><kwd><named-content xmlns:xlink="http://www.w3.org/1999/xlink" content-type="kingdom">Animalia</named-content></kwd><kwd><named-content xmlns:xlink="http://www.w3.org/1999/xlink" content-type="order">Hymenoptera</named-content></kwd><kwd><named-content xmlns:xlink="http://www.w3.org/1999/xlink" content-type="family">Halictidae</named-content></kwd></kwd-group><mixed-citation publication-type="journal"><person-group><name><surname>Astafurova</surname><given-names>Yulia V.</given-names></name><name><surname>Proshchalykin</surname><given-names>Maxim Yu.</given-names></name></person-group><article-title>The bees of the family <tp:taxon-name><tp:taxon-name-part taxon-name-part-type="family">Halictidae</tp:taxon-name-part></tp:taxon-name> (<tp:taxon-name><tp:taxon-name-part taxon-name-part-type="order">Hymenoptera</tp:taxon-name-part></tp:taxon-name>) described by Ferdinand Morawitz from the collection of Aleksey Fedtschenko</article-title><source>Zookeys</source><day>17</day><month>11</month><year>2020</year><volume>994</volume><fpage>35</fpage><lpage>104</lpage><pub-id pub-id-type="doi">10.3897/zookeys.994.58441</pub-id></mixed-citation></tp:treatment-meta><tp:nomenclature><label>30.</label><tp:taxon-name><object-id xmlns:xlink="http://www.w3.org/1999/xlink" content-type="arpha" xlink:type="simple">49D01D9B-6A20-5422-B4C4-404DB7903E8E</object-id>
              <tp:taxon-name-part taxon-name-part-type="genus" reg="Halictus">Halictus</tp:taxon-name-part>
              <tp:taxon-name-part taxon-name-part-type="species" reg="picipes">picipes</tp:taxon-name-part>
            </tp:taxon-name><tp:taxon-authority>Morawitz, 1876</tp:taxon-authority><xref ref-type="fig" rid="F25">Figure 25</xref><tp:nomenclature-citation-list><tp:nomenclature-citation><tp:taxon-name>
                  <tp:taxon-name-part taxon-name-part-type="genus" reg="Halictus">Halictus</tp:taxon-name-part> <tp:taxon-name-part taxon-name-part-type="species" reg="picipes">picipes</tp:taxon-name-part></tp:taxon-name><comment>Morawitz, 1876: 218 (key), 244, ♀.</comment></tp:nomenclature-citation></tp:nomenclature-citation-list></tp:nomenclature><tp:treatment-sec sec-type="type locality" id="SECID0EORBK"><title>Type locality.</title><p>Zeravshan River valley (Tajikistan).</p></tp:treatment-sec><tp:treatment-sec sec-type="Published (original) locality" id="SECID0ETRBK"><title>Published (original) locality.</title><p>between Panjakent and Iori (Tajikistan).</p></tp:treatment-sec><tp:treatment-sec sec-type="Lectotype" id="SECID0EYRBK"><title>Lectotype.</title><p>♀, designated by <xref ref-type="bibr" rid="B60">Pesenko 1986a</xref>: 138, 30.[V.1869] // Заравш.[анская] дол.[ина] [Tajikistan, Zeravshan River valley, between Panjakent and Iori (= Yeri)] // <italic><tp:taxon-name><tp:taxon-name-part taxon-name-part-type="genus" reg="Halictus">Halictus</tp:taxon-name-part> <tp:taxon-name-part taxon-name-part-type="species" reg="picipes">picipes</tp:taxon-name-part></tp:taxon-name></italic> Mor., [N]369 [handwritten by F. Morawitz] // Lectotype <italic><tp:taxon-name><tp:taxon-name-part taxon-name-part-type="genus" reg="Halictus">Halictus</tp:taxon-name-part> <tp:taxon-name-part taxon-name-part-type="species" reg="picipes">picipes</tp:taxon-name-part></tp:taxon-name></italic> Mor., ♀, design. Pesenko [1]985 &lt;red label&gt; [<named-content xmlns:xlink="http://www.w3.org/1999/xlink" content-type="dwc:institutional_code" xlink:type="simple">ZMMU</named-content>].</p></tp:treatment-sec><tp:treatment-sec sec-type="Paralectotypes" id="SECID0E4SBK"><title>Paralectotypes</title><p>(3 ♀). 1 ♀, the same label as in the lectotype [<named-content xmlns:xlink="http://www.w3.org/1999/xlink" content-type="dwc:institutional_code" xlink:type="simple">ZMMU</named-content>]; 1 ♀, &lt;golden circle&gt;, the same label as in the lectotype; 1 ♀, Заравшан.[ская] дол.[ина] [Zeravshan River valley] // к.[оллекция] Ф. Моравица [Collection of F. Morawitz] // <italic><tp:taxon-name><tp:taxon-name-part taxon-name-part-type="genus" reg="Halictus">Halictus</tp:taxon-name-part> <tp:taxon-name-part taxon-name-part-type="species" reg="picipes">picipes</tp:taxon-name-part></tp:taxon-name></italic> Mor., ♀ [handwritten by F. Morawitz] // Paralectotypus <italic><tp:taxon-name><tp:taxon-name-part taxon-name-part-type="genus" reg="Halictus">Hal.</tp:taxon-name-part> <tp:taxon-name-part taxon-name-part-type="species" reg="picipes">picipes</tp:taxon-name-part></tp:taxon-name></italic> Mor., design. Pesenko [1]985 &lt;identical red labels on each paralectotype specimen&gt; [<named-content xmlns:xlink="http://www.w3.org/1999/xlink" content-type="dwc:institutional_code" xlink:type="simple">ZISP</named-content>].</p></tp:treatment-sec><tp:treatment-sec sec-type="Current status" id="SECID0EDUBK"><title>Current status.</title><p><tp:taxon-name><tp:taxon-name-part taxon-name-part-type="genus" reg="Lasioglossum">Lasioglossum</tp:taxon-name-part> (<tp:taxon-name-part taxon-name-part-type="subgenus" reg="Leuchalictus">Leuchalictus</tp:taxon-name-part>) <tp:taxon-name-part taxon-name-part-type="species" reg="picipes">picipes</tp:taxon-name-part></tp:taxon-name> (Morawitz, 1876).</p></tp:treatment-sec><tp:treatment-sec sec-type="remarks" id="SECID0EXUBK"><title>Remarks.</title><p>The lectotype designation by <xref ref-type="bibr" rid="B75">Warncke (1982</xref>: 111) is invalid because he labelled neither of the two females from “valle Serafshan” deposited in <named-content xmlns:xlink="http://www.w3.org/1999/xlink" content-type="dwc:institutional_code" xlink:type="simple">ZMMU</named-content>.</p><p>Description of male. Blüthgen in <xref ref-type="bibr" rid="B68">Popov 1935</xref>: 362.</p></tp:treatment-sec><tp:treatment-sec sec-type="distribution" id="SECID0EMVBK"><title>Distribution.</title><p>Israel, Turkey, Iraq, Iran, Afghanistan, Turkmenistan, Uzbekistan, Tajikistan (<xref ref-type="bibr" rid="B60">Pesenko 1986a</xref>, <xref ref-type="bibr" rid="B2">Ascher and Pickering 2020</xref>).</p><fig id="F25" position="float" orientation="portrait"><object-id xmlns:xlink="http://www.w3.org/1999/xlink" content-type="doi" xlink:type="simple">10.3897/zookeys.994.58441.figure25</object-id><object-id xmlns:xlink="http://www.w3.org/1999/xlink" content-type="arpha" xlink:type="simple">1A10BE69-E8DB-508F-A824-F004190A6C5F</object-id><label>Figure 25.</label><caption><p><italic><tp:taxon-name><tp:taxon-name-part taxon-name-part-type="genus" reg="Halictus">Halictus</tp:taxon-name-part> <tp:taxon-name-part taxon-name-part-type="species" reg="picipes">picipes</tp:taxon-name-part></tp:taxon-name></italic> Morawitz, 1876, lectotype, female <bold>A</bold> habitus, lateral view and labels <bold>B</bold> head, frontal view <bold>C</bold> mesosoma, dorsal view <bold>D</bold> metasoma, dorsal view. Scale bars: 1.0 mm (<bold>A, C, D</bold>), 0.5 mm (<bold>B</bold>).</p></caption><graphic xmlns:xlink="http://www.w3.org/1999/xlink" xlink:href="zookeys-994-035-g025.jpg" position="float" orientation="portrait" xlink:type="simple" id="oo_476424.jpg"><uri content-type="original_file" xlink:type="simple">https://binary.pensoft.net/fig/476424</uri></graphic></fig></tp:treatment-sec><ref-list><ref id="B60"><mixed-citation xmlns:xlink="http://www.w3.org/1999/xlink" xlink:type="simple"><person-group><name name-style="western"><surname>Pesenko</surname><given-names>YuA</given-names></name></person-group> (<year>1986a</year>) <article-title>An annotated key to the Palaearctic species of bees of the genus <italic><tp:taxon-name><tp:taxon-name-part taxon-name-part-type="genus">Lasioglossum</tp:taxon-name-part></tp:taxon-name></italic> sensu stricto (<tp:taxon-name><tp:taxon-name-part taxon-name-part-type="order">Hymenoptera</tp:taxon-name-part></tp:taxon-name>, <tp:taxon-name><tp:taxon-name-part taxon-name-part-type="family">Halictidae</tp:taxon-name-part></tp:taxon-name>) for females, with descriptions of new subgenera and species.</article-title><source>Proceedings of the Zoological Institute, USSR Academy of Sciences</source><volume>159</volume>: <fpage>113</fpage>–<lpage>151</lpage>. [In Russian]</mixed-citation></ref><ref id="B75"><mixed-citation xmlns:xlink="http://www.w3.org/1999/xlink" xlink:type="simple"><person-group><name name-style="western"><surname>Warncke</surname><given-names>K</given-names></name></person-group> (<year>1982</year>) <article-title>Beitrag zur Bienenfauna des Iran. 14. Die Gattung <italic><tp:taxon-name><tp:taxon-name-part taxon-name-part-type="genus">Halictus</tp:taxon-name-part></tp:taxon-name></italic> Latr., mit Bemerkungen über unbekannte und neue <italic><tp:taxon-name><tp:taxon-name-part taxon-name-part-type="genus">Halictus</tp:taxon-name-part></tp:taxon-name></italic>-Arten in der Westpaläarktis und Zentralasien.</article-title><source>Bollettino del Museo Civico di Storia Naturale di Venezia</source><volume>32</volume>: <fpage>67</fpage>–<lpage>166</lpage>.</mixed-citation></ref><ref id="B68"><mixed-citation xmlns:xlink="http://www.w3.org/1999/xlink" xlink:type="simple"><person-group><name name-style="western"><surname>Popov</surname><given-names>VB</given-names></name></person-group> (<year>1935</year>) <article-title>Beiträge zur Bienenfauna von Tadjikistan.</article-title><source>Proceedings of the Tajik Station of the USSR Academy of Sciences</source><volume>5</volume>: <fpage>360</fpage>–<lpage>367</lpage>. [In Russian]</mixed-citation></ref><ref id="B2"><mixed-citation xmlns:xlink="http://www.w3.org/1999/xlink" xlink:type="simple"><person-group><name name-style="western"><surname>Ascher</surname><given-names>JS</given-names></name><name name-style="western"><surname>Pickering</surname><given-names>J</given-names></name></person-group> (<year>2020</year>) Discover Life bee species guide and world checklist (<tp:taxon-name><tp:taxon-name-part taxon-name-part-type="order">Hymenoptera</tp:taxon-name-part></tp:taxon-name>: <tp:taxon-name><tp:taxon-name-part taxon-name-part-type="superfamily">Apoidea</tp:taxon-name-part></tp:taxon-name>: <tp:taxon-name><tp:taxon-name-part taxon-name-part-type="clade">Anthophila</tp:taxon-name-part></tp:taxon-name>). <ext-link xlink:type="simple" ext-link-type="uri" xlink:href="http://www.discoverlife.org/mp/20q?guide=Apoidea_species">http://www.discoverlife.org/mp/20q?guide=Apoidea_species</ext-link> [accessed 20 August 2020]</mixed-citation></ref></ref-list></tp:taxon-treatment>
