# Supplementary material for: The bees of the family Halictidae (Hymenoptera) described by Ferdinand Morawitz from the collection of Aleksey Fedtschenko
Source: Zookeys. 2020 Nov 17;994:35–104. doi: 10.3897/zookeys.994.58441 (PMC7686248; doi:10.3897/zookeys.994.58441)
Supplement: XML Treatment for Halictus trifasciatus [file zookeys.994.58441-treatment34.xml]

<!DOCTYPE tp:taxon-treatment
  PUBLIC "-//TaxonX//DTD Taxonomic Treatment Publishing DTD v0 20100105//EN" "tax-treatment-NSO.dtd">
<tp:taxon-treatment xmlns:tp="http://www.plazi.org/taxpub"><tp:treatment-meta><kwd-group><label>Taxon classification</label><kwd><named-content xmlns:xlink="http://www.w3.org/1999/xlink" content-type="kingdom">Animalia</named-content></kwd><kwd><named-content xmlns:xlink="http://www.w3.org/1999/xlink" content-type="order">Hymenoptera</named-content></kwd><kwd><named-content xmlns:xlink="http://www.w3.org/1999/xlink" content-type="family">Halictidae</named-content></kwd></kwd-group><mixed-citation publication-type="journal"><person-group><name><surname>Astafurova</surname><given-names>Yulia V.</given-names></name><name><surname>Proshchalykin</surname><given-names>Maxim Yu.</given-names></name></person-group><article-title>The bees of the family <tp:taxon-name><tp:taxon-name-part taxon-name-part-type="family">Halictidae</tp:taxon-name-part></tp:taxon-name> (<tp:taxon-name><tp:taxon-name-part taxon-name-part-type="order">Hymenoptera</tp:taxon-name-part></tp:taxon-name>) described by Ferdinand Morawitz from the collection of Aleksey Fedtschenko</article-title><source>Zookeys</source><day>17</day><month>11</month><year>2020</year><volume>994</volume><fpage>35</fpage><lpage>104</lpage><pub-id pub-id-type="doi">10.3897/zookeys.994.58441</pub-id></mixed-citation></tp:treatment-meta><tp:nomenclature><label>34.</label><tp:taxon-name><object-id xmlns:xlink="http://www.w3.org/1999/xlink" content-type="arpha" xlink:type="simple">FDA0BA5F-415E-5762-AF30-281E7AD30236</object-id>
              <tp:taxon-name-part taxon-name-part-type="genus" reg="Halictus">Halictus</tp:taxon-name-part>
              <tp:taxon-name-part taxon-name-part-type="species" reg="trifasciatus">trifasciatus</tp:taxon-name-part>
            </tp:taxon-name><tp:taxon-authority>Morawitz, 1876</tp:taxon-authority><xref ref-type="fig" rid="F29">Figure 29</xref><tp:nomenclature-citation-list><tp:nomenclature-citation><tp:taxon-name>
                  <tp:taxon-name-part taxon-name-part-type="genus" reg="Halictus">Halictus</tp:taxon-name-part> <tp:taxon-name-part taxon-name-part-type="species" reg="trifasciatus">trifasciatus</tp:taxon-name-part></tp:taxon-name><comment>Morawitz, 1876: 218 (key), 240, ♀.</comment></tp:nomenclature-citation></tp:nomenclature-citation-list></tp:nomenclature><tp:treatment-sec sec-type="type locality" id="SECID0E4OCK"><title>Type locality.</title><p>Bairkum (Chimkent Province, Kazakhstan).</p></tp:treatment-sec><tp:treatment-sec sec-type="Published (original) locality" id="SECID0ECPCK"><title>Published (original) locality.</title><p>Kazakhstan: Bayrakum.</p></tp:treatment-sec><tp:treatment-sec sec-type="Lectotype" id="SECID0EHPCK"><title>Lectotype.</title><p>♀, designated by <xref ref-type="bibr" rid="B75">Warncke 1982</xref>: 90, &lt;golden circle&gt; // 4.[V.1871] // Байракумъ [Kazakhstan, Chimkent Province, Bairkum, Syr-Darya River, <named-content xmlns:xlink="http://www.w3.org/1999/xlink" content-type="dwc:verbatimCoordinates" xlink:type="simple"><named-content content-type="geo-json" specific-use="{&#34;type&#34;:&#34;Point&#34;,&#34;coordinates&#34;:[68.166667,42.083333]}" id="NCID0EUPCK" xlink:type="simple">42°05'N, 68°10'E</named-content></named-content>] // <italic><tp:taxon-name><tp:taxon-name-part taxon-name-part-type="genus" reg="Halictus">Halictus</tp:taxon-name-part> <tp:taxon-name-part taxon-name-part-type="species" reg="trifasciatus">trifasciatus</tp:taxon-name-part></tp:taxon-name></italic> Mor., [N]362 [handwritten by F. Morawitz] // Lectotypus <italic><tp:taxon-name><tp:taxon-name-part taxon-name-part-type="genus" reg="Halictus">Halictus</tp:taxon-name-part> <tp:taxon-name-part taxon-name-part-type="species" reg="trifasciatus">trifasciatus</tp:taxon-name-part></tp:taxon-name></italic> Mor., design. Warncke [19]82 &lt;red label, labelled by Yu. Pesenko&gt; [<named-content xmlns:xlink="http://www.w3.org/1999/xlink" content-type="dwc:institutional_code" xlink:type="simple">ZMMU</named-content>].</p></tp:treatment-sec><tp:treatment-sec sec-type="Current status" id="SECID0EUQCK"><title>Current status.</title><p><tp:taxon-name><tp:taxon-name-part taxon-name-part-type="genus" reg="Lasioglossum">Lasioglossum</tp:taxon-name-part> (<tp:taxon-name-part taxon-name-part-type="subgenus" reg="Lasioglossum">Lasioglossum</tp:taxon-name-part>) <tp:taxon-name-part taxon-name-part-type="species" reg="lebedevi">lebedevi</tp:taxon-name-part></tp:taxon-name> Ebmer, 1972, replacement name for <italic><tp:taxon-name><tp:taxon-name-part taxon-name-part-type="genus" reg="Halictus">Halictus</tp:taxon-name-part> <tp:taxon-name-part taxon-name-part-type="species" reg="trifasciatus">trifasciatus</tp:taxon-name-part></tp:taxon-name></italic> Morawitz, 1876 (nec <italic><tp:taxon-name><tp:taxon-name-part taxon-name-part-type="genus" reg="Hylaeus">Hylaeus</tp:taxon-name-part> <tp:taxon-name-part taxon-name-part-type="species" reg="trifasciatus">trifasciatus</tp:taxon-name-part></tp:taxon-name></italic> Schenck, 1853).</p></tp:treatment-sec><tp:treatment-sec sec-type="remarks" id="SECID0E5RCK"><title>Remarks.</title><p>Male unknown.</p></tp:treatment-sec><tp:treatment-sec sec-type="distribution" id="SECID0EDSCK"><title>Distribution.</title><p>Southern Kazakhstan (<xref ref-type="bibr" rid="B52">Morawitz 1876</xref>, Mutao et al. 2017). The record from Azerbaijan (<xref ref-type="bibr" rid="B1">Aliyev et al. 2007</xref>) is doubtful and needs checking.</p><fig id="F29" position="float" orientation="portrait"><object-id xmlns:xlink="http://www.w3.org/1999/xlink" content-type="doi" xlink:type="simple">10.3897/zookeys.994.58441.figure29</object-id><object-id xmlns:xlink="http://www.w3.org/1999/xlink" content-type="arpha" xlink:type="simple">1C9236A5-69F2-576C-A0CE-04E4714F5EAB</object-id><label>Figure 29.</label><caption><p><italic><tp:taxon-name><tp:taxon-name-part taxon-name-part-type="genus" reg="Halictus">Halictus</tp:taxon-name-part> <tp:taxon-name-part taxon-name-part-type="species" reg="trifasciatus">trifasciatus</tp:taxon-name-part></tp:taxon-name></italic> Morawitz, 1876, lectotype, female <bold>A</bold> habitus, lateral view <bold>B</bold> labels <bold>C</bold> metasoma, dorsal view <bold>D</bold> head, frontal view <bold>E</bold> mesosoma, dorsal view. Scale bars: 2.0 mm (<bold>A</bold>), 1.0 mm (<bold>C–E</bold>).</p></caption><graphic xmlns:xlink="http://www.w3.org/1999/xlink" xlink:href="zookeys-994-035-g029.jpg" position="float" orientation="portrait" xlink:type="simple" id="oo_476428.jpg"><uri content-type="original_file" xlink:type="simple">https://binary.pensoft.net/fig/476428</uri></graphic></fig></tp:treatment-sec><ref-list><ref id="B75"><mixed-citation xmlns:xlink="http://www.w3.org/1999/xlink" xlink:type="simple"><person-group><name name-style="western"><surname>Warncke</surname><given-names>K</given-names></name></person-group> (<year>1982</year>) <article-title>Beitrag zur Bienenfauna des Iran. 14. Die Gattung <italic><tp:taxon-name><tp:taxon-name-part taxon-name-part-type="genus">Halictus</tp:taxon-name-part></tp:taxon-name></italic> Latr., mit Bemerkungen über unbekannte und neue <italic><tp:taxon-name><tp:taxon-name-part taxon-name-part-type="genus">Halictus</tp:taxon-name-part></tp:taxon-name></italic>-Arten in der Westpaläarktis und Zentralasien.</article-title><source>Bollettino del Museo Civico di Storia Naturale di Venezia</source><volume>32</volume>: <fpage>67</fpage>–<lpage>166</lpage>.</mixed-citation></ref><ref id="B52"><mixed-citation xmlns:xlink="http://www.w3.org/1999/xlink" xlink:type="simple"><person-group><name name-style="western"><surname>Morawitz</surname><given-names>F</given-names></name></person-group> (<year>1876</year>) <article-title>A Travel to Turkestan by the Member-Founder of the Society A.P. Fedtschenko, accomplished from the Imperial Society of Naturalists, Anthropologists, and Ethnographists on a Commission from the General-Governor of Turkestan K.P. von Kaufmann (Issue 13). Vol. II. Zoogeographical Investigations. Pt. V. (Division 7). Bees (<tp:taxon-name><tp:taxon-name-part taxon-name-part-type="species">Mellifera</tp:taxon-name-part></tp:taxon-name>). Pt. II [<tp:taxon-name><tp:taxon-name-part taxon-name-part-type="family">Andrenidae</tp:taxon-name-part></tp:taxon-name>].</article-title><source>Izvestiya Imperatorskogo Obshchestva Lyubiteley Estestvoznaniya, Anthropologii i Ethnografii</source><volume>21</volume>(<issue>3</issue>): <fpage>161</fpage>–<lpage>303</lpage>. [In Russian]</mixed-citation></ref><ref id="B1"><mixed-citation xmlns:xlink="http://www.w3.org/1999/xlink" xlink:type="simple"><person-group><name name-style="western"><surname>Aliyev</surname><given-names>KhA</given-names></name><name name-style="western"><surname>Guseinzade</surname><given-names>GA</given-names></name><name name-style="western"><surname>Magerramov</surname><given-names>MM</given-names></name></person-group> (<year>2007</year>) <article-title>Towards the knowledge of the bee fauna of the family <tp:taxon-name><tp:taxon-name-part taxon-name-part-type="family">Halictidae</tp:taxon-name-part></tp:taxon-name> (<tp:taxon-name><tp:taxon-name-part taxon-name-part-type="order">Hymenoptera</tp:taxon-name-part></tp:taxon-name>: <tp:taxon-name><tp:taxon-name-part taxon-name-part-type="superfamily">Apoidea</tp:taxon-name-part></tp:taxon-name>) of Nakhichevan Autonomous Republic of Azerbaijan.</article-title><source>Caucasian Entomological Bulletin</source><volume>3</volume>(<issue>2</issue>): <fpage>251</fpage>–<lpage>256</lpage>. <ext-link xlink:type="simple" ext-link-type="doi" xlink:href="10.23885/1814-3326-2007-3-2-251-256">https://doi.org/10.23885/1814-3326-2007-3-2-251-256</ext-link></mixed-citation></ref></ref-list></tp:taxon-treatment>
