# Supplementary material for: The bees of the family Halictidae (Hymenoptera) described by Ferdinand Morawitz from the collection of Aleksey Fedtschenko
Source: Zookeys. 2020 Nov 17;994:35–104. doi: 10.3897/zookeys.994.58441 (PMC7686248; doi:10.3897/zookeys.994.58441)
Supplement: XML Treatment for Sphecodes pectoralis [file zookeys.994.58441-treatment38.xml]

<!DOCTYPE tp:taxon-treatment
  PUBLIC "-//TaxonX//DTD Taxonomic Treatment Publishing DTD v0 20100105//EN" "tax-treatment-NSO.dtd">
<tp:taxon-treatment xmlns:tp="http://www.plazi.org/taxpub"><tp:treatment-meta><kwd-group><label>Taxon classification</label><kwd><named-content xmlns:xlink="http://www.w3.org/1999/xlink" content-type="kingdom">Animalia</named-content></kwd><kwd><named-content xmlns:xlink="http://www.w3.org/1999/xlink" content-type="order">Hymenoptera</named-content></kwd><kwd><named-content xmlns:xlink="http://www.w3.org/1999/xlink" content-type="family">Halictidae</named-content></kwd></kwd-group><mixed-citation publication-type="journal"><person-group><name><surname>Astafurova</surname><given-names>Yulia V.</given-names></name><name><surname>Proshchalykin</surname><given-names>Maxim Yu.</given-names></name></person-group><article-title>The bees of the family <tp:taxon-name><tp:taxon-name-part taxon-name-part-type="family">Halictidae</tp:taxon-name-part></tp:taxon-name> (<tp:taxon-name><tp:taxon-name-part taxon-name-part-type="order">Hymenoptera</tp:taxon-name-part></tp:taxon-name>) described by Ferdinand Morawitz from the collection of Aleksey Fedtschenko</article-title><source>Zookeys</source><day>17</day><month>11</month><year>2020</year><volume>994</volume><fpage>35</fpage><lpage>104</lpage><pub-id pub-id-type="doi">10.3897/zookeys.994.58441</pub-id></mixed-citation></tp:treatment-meta><tp:nomenclature><label>38.</label><tp:taxon-name><object-id xmlns:xlink="http://www.w3.org/1999/xlink" content-type="arpha" xlink:type="simple">168597F0-F09A-5EC4-B44F-55A8A2EA0C4E</object-id>
              <tp:taxon-name-part taxon-name-part-type="genus" reg="Sphecodes">Sphecodes</tp:taxon-name-part>
              <tp:taxon-name-part taxon-name-part-type="species" reg="pectoralis">pectoralis</tp:taxon-name-part>
            </tp:taxon-name><tp:taxon-authority>Morawitz, 1876</tp:taxon-authority><xref ref-type="fig" rid="F33">Figure 33</xref><tp:nomenclature-citation-list><tp:nomenclature-citation><tp:taxon-name>
                  <tp:taxon-name-part taxon-name-part-type="genus" reg="Sphecodes">Sphecodes</tp:taxon-name-part> <tp:taxon-name-part taxon-name-part-type="species" reg="pectoralis">pectoralis</tp:taxon-name-part></tp:taxon-name><comment>Morawitz, 1876: 256, ♀.</comment></tp:nomenclature-citation></tp:nomenclature-citation-list></tp:nomenclature><tp:treatment-sec sec-type="type locality" id="SECID0EUKDK"><title>Type locality.</title><p>Shardara District of Turkistan Province (Kazakhstan).</p></tp:treatment-sec><tp:treatment-sec sec-type="Published (original) locality" id="SECID0EZKDK"><title>Published (original) locality.</title><p>Kazakhstan: coasts of Kosaral Lake; Kyzylkum [desert] near Chakany Well.</p></tp:treatment-sec><tp:treatment-sec sec-type="Lectotype" id="SECID0E5KDK"><title>Lectotype.</title><p>♀, designation by <xref ref-type="bibr" rid="B76">Warncke 1992</xref>: 24, 24.[IV.1871] // Косаралъ [Kazakhstan, “Kosaral Lake”, Shardara (= Chardara) District of Turkistan (= South-Kazakhstan) Province], ≈ <named-content xmlns:xlink="http://www.w3.org/1999/xlink" content-type="dwc:verbatimCoordinates" xlink:type="simple"><named-content content-type="geo-json" specific-use="{&#34;type&#34;:&#34;Point&#34;,&#34;coordinates&#34;:[68.100000,41.166667]}" id="NCID0ELLDK" xlink:type="simple">41°10'N, 68°06'E</named-content></named-content>// <italic><tp:taxon-name><tp:taxon-name-part taxon-name-part-type="genus" reg="Sphecodes">Sphecodes</tp:taxon-name-part> <tp:taxon-name-part taxon-name-part-type="species" reg="pectoralis">pectoralis</tp:taxon-name-part></tp:taxon-name></italic> Mor. [handwritten by F. Morawitz] // Lectotypus, <xref ref-type="bibr" rid="B73">Warncke 1975</xref> &lt;red label&gt; [<named-content xmlns:xlink="http://www.w3.org/1999/xlink" content-type="dwc:institutional_code" xlink:type="simple">ZMMU</named-content>].</p></tp:treatment-sec><tp:treatment-sec sec-type="Paralectotype" id="SECID0EEMDK"><title>Paralectotype.</title><p>1 ♀, 28.[VI.1871] // Кызылъкумъ [Kyzylkum] // Paralectotype <italic><tp:taxon-name><tp:taxon-name-part taxon-name-part-type="genus" reg="Sphecodes">Sphecodes</tp:taxon-name-part> <tp:taxon-name-part taxon-name-part-type="species" reg="pectoralis">pectoralis</tp:taxon-name-part></tp:taxon-name></italic> Mor., design. Warncke &lt;red label, labelled by Yu. Astafurova&gt; [<named-content xmlns:xlink="http://www.w3.org/1999/xlink" content-type="dwc:institutional_code" xlink:type="simple">ZMMU</named-content>].</p></tp:treatment-sec><tp:treatment-sec sec-type="Current status" id="SECID0E1MDK"><title>Current status.</title><p><italic><tp:taxon-name><tp:taxon-name-part taxon-name-part-type="genus" reg="Sphecodes">Sphecodes</tp:taxon-name-part> <tp:taxon-name-part taxon-name-part-type="species" reg="pectoralis">pectoralis</tp:taxon-name-part></tp:taxon-name></italic> Morawitz, 1876.</p></tp:treatment-sec><tp:treatment-sec sec-type="remarks" id="SECID0ELNDK"><title>Remarks.</title><p>Description of male. <xref ref-type="bibr" rid="B49">Meyer 1919</xref>: 126, as <italic><tp:taxon-name><tp:taxon-name-part taxon-name-part-type="genus" reg="Sphecodes">Sphecodes</tp:taxon-name-part> <tp:taxon-name-part taxon-name-part-type="species" reg="cristatus">cristatus</tp:taxon-name-part></tp:taxon-name></italic> sensu Meyer (non Hagens 1882) (see <xref ref-type="bibr" rid="B16">Blüthgen 1924</xref>: 475).</p></tp:treatment-sec><tp:treatment-sec sec-type="distribution" id="SECID0EEODK"><title>Distribution.</title><p>South Kazakhstan, Central Asia, China (Gansu, Xinjiang) (<xref ref-type="bibr" rid="B8">Astafurova et al. 2018a</xref>, <xref ref-type="bibr" rid="B10">b</xref>, <xref ref-type="bibr" rid="B9">2020</xref>).</p><fig id="F33" position="float" orientation="portrait"><object-id xmlns:xlink="http://www.w3.org/1999/xlink" content-type="doi" xlink:type="simple">10.3897/zookeys.994.58441.figure33</object-id><object-id xmlns:xlink="http://www.w3.org/1999/xlink" content-type="arpha" xlink:type="simple">C377C3A2-F0D1-579D-9332-1A3FF0F34FD1</object-id><label>Figure 33.</label><caption><p><italic><tp:taxon-name><tp:taxon-name-part taxon-name-part-type="genus" reg="Sphecodes">Sphecodes</tp:taxon-name-part> <tp:taxon-name-part taxon-name-part-type="species" reg="pectoralis">pectoralis</tp:taxon-name-part></tp:taxon-name></italic> Morawitz, 1876, lectotype, female <bold>A</bold> head, frontal view <bold>B</bold> habitus, lateral view and labels <bold>C</bold> mesosoma, dorsal view <bold>D</bold> metasoma, dorsal view. Scale bars: 2.0 mm (<bold>B, D</bold>), 1.0 mm (<bold>A, C</bold>).</p></caption><graphic xmlns:xlink="http://www.w3.org/1999/xlink" xlink:href="zookeys-994-035-g033.jpg" position="float" orientation="portrait" xlink:type="simple" id="oo_476432.jpg"><uri content-type="original_file" xlink:type="simple">https://binary.pensoft.net/fig/476432</uri></graphic></fig></tp:treatment-sec><ref-list><ref id="B76"><mixed-citation xmlns:xlink="http://www.w3.org/1999/xlink" xlink:type="simple"><person-group><name name-style="western"><surname>Warncke</surname><given-names>K</given-names></name></person-group> (<year>1992</year>) <article-title>Die westpaläarktischen Arten der Bienengattung <italic><tp:taxon-name><tp:taxon-name-part taxon-name-part-type="genus">Sphecodes</tp:taxon-name-part></tp:taxon-name></italic> Latr.</article-title><source>Bericht der aturforschende Gesellschaft Augsburg</source><volume>52</volume>: <fpage>9</fpage>–<lpage>64</lpage>.</mixed-citation></ref><ref id="B73"><mixed-citation xmlns:xlink="http://www.w3.org/1999/xlink" xlink:type="simple"><person-group><name name-style="western"><surname>Warncke</surname><given-names>K</given-names></name></person-group> (<year>1975</year>) <article-title>Beitrag zur Systematik und Verbreitung der Furchenbienen in der Türkei (<tp:taxon-name><tp:taxon-name-part taxon-name-part-type="order">Hymenoptera</tp:taxon-name-part></tp:taxon-name>, <tp:taxon-name><tp:taxon-name-part taxon-name-part-type="superfamily">Apoidea</tp:taxon-name-part></tp:taxon-name>, <italic><tp:taxon-name><tp:taxon-name-part taxon-name-part-type="genus">Halictus</tp:taxon-name-part></tp:taxon-name></italic>).</article-title><source>Polskie Pismo Entomologiczne</source><volume>45</volume>(<issue>1</issue>): <fpage>81</fpage>–<lpage>128</lpage>.</mixed-citation></ref><ref id="B49"><mixed-citation xmlns:xlink="http://www.w3.org/1999/xlink" xlink:type="simple"><person-group><name name-style="western"><surname>Meyer</surname><given-names>R</given-names></name></person-group> (<year>1919</year>) <article-title><tp:taxon-name><tp:taxon-name-part taxon-name-part-type="family">Apidae</tp:taxon-name-part></tp:taxon-name> – <tp:taxon-name><tp:taxon-name-part taxon-name-part-type="subfamily">Sphecodinae</tp:taxon-name-part></tp:taxon-name>.</article-title><source>Archiv für Naturgeschichte, Abteilung A,</source><volume>85</volume>(<issue>1</issue>): <fpage>79</fpage>–<lpage>160</lpage>.</mixed-citation></ref><ref id="B16"><mixed-citation xmlns:xlink="http://www.w3.org/1999/xlink" xlink:type="simple"><person-group><name name-style="western"><surname>Blüthgen</surname><given-names>P</given-names></name></person-group> (<year>1924</year>) <article-title>Beiträge zur Systematik der Bienengattung <italic><tp:taxon-name><tp:taxon-name-part taxon-name-part-type="genus">Sphecodes</tp:taxon-name-part></tp:taxon-name></italic> Latr. II.</article-title><source>Deutsche Entomologische Zeitschrift</source><volume>1924</volume>: <fpage>457</fpage>–<lpage>516</lpage>. <ext-link xlink:type="simple" ext-link-type="doi" xlink:href="10.1002/mmnd.48019240601">https://doi.org/10.1002/mmnd.48019240601</ext-link></mixed-citation></ref><ref id="B8"><mixed-citation xmlns:xlink="http://www.w3.org/1999/xlink" xlink:type="simple"><person-group><name name-style="western"><surname>Astafurova</surname><given-names>YuV</given-names></name><name name-style="western"><surname>Proshchalykin</surname><given-names>MYu</given-names></name><name name-style="western"><surname>Engel</surname><given-names>MS</given-names></name></person-group> (<year>2018a</year>) <article-title>The cuckoo bee genus <italic><tp:taxon-name><tp:taxon-name-part taxon-name-part-type="genus">Sphecodes</tp:taxon-name-part></tp:taxon-name></italic> Latreille, 1804 in Kazakhstan (<tp:taxon-name><tp:taxon-name-part taxon-name-part-type="order">Hymenoptera</tp:taxon-name-part></tp:taxon-name>: <tp:taxon-name><tp:taxon-name-part taxon-name-part-type="family">Halictidae</tp:taxon-name-part></tp:taxon-name>).</article-title><source>Far Eastern Entomologist</source><volume>369</volume>: <fpage>1</fpage>–<lpage>47</lpage>. <ext-link xlink:type="simple" ext-link-type="doi" xlink:href="10.3897/jhr.66.29269">https://doi.org/10.3897/jhr.66.29269</ext-link></mixed-citation></ref><ref id="B10"><mixed-citation xmlns:xlink="http://www.w3.org/1999/xlink" xlink:type="simple"><person-group><name name-style="western"><surname>Astafurova</surname><given-names>YuV</given-names></name><name name-style="western"><surname>Proshchalykin</surname><given-names>MYu</given-names></name><name name-style="western"><surname>Niu</surname><given-names>Z-Q</given-names></name><name name-style="western"><surname>Zhu</surname><given-names>C-D</given-names></name></person-group> (<year>2018b</year>) <article-title>New records of bees of the genus <italic><tp:taxon-name><tp:taxon-name-part taxon-name-part-type="genus">Sphecodes</tp:taxon-name-part></tp:taxon-name></italic> Latreille (<tp:taxon-name><tp:taxon-name-part taxon-name-part-type="order">Hymenoptera</tp:taxon-name-part></tp:taxon-name>, <tp:taxon-name><tp:taxon-name-part taxon-name-part-type="family">Halictidae</tp:taxon-name-part></tp:taxon-name>) in the Palaearctic part of China.</article-title><source>ZooKeys</source><volume>792</volume>: <fpage>15</fpage>–<lpage>44</lpage>. <ext-link xlink:type="simple" ext-link-type="doi" xlink:href="10.3897/zookeys.792.28042">https://doi.org/10.3897/zookeys.792.28042</ext-link></mixed-citation></ref><ref id="B9"><mixed-citation xmlns:xlink="http://www.w3.org/1999/xlink" xlink:type="simple"><person-group><name name-style="western"><surname>Astafurova</surname><given-names>YuV</given-names></name><name name-style="western"><surname>Proshchalykin</surname><given-names>MYu</given-names></name><name name-style="western"><surname>Niu</surname><given-names>Z-Q</given-names></name><name name-style="western"><surname>Orr</surname><given-names>MC</given-names></name><name name-style="western"><surname>Zhu</surname><given-names>C-D</given-names></name></person-group> (<year>2020</year>) <article-title>New and little-known bees of the genus <italic><tp:taxon-name><tp:taxon-name-part taxon-name-part-type="genus">Sphecodes</tp:taxon-name-part></tp:taxon-name></italic> Latreille, 1804 (<tp:taxon-name><tp:taxon-name-part taxon-name-part-type="order">Hymenoptera</tp:taxon-name-part></tp:taxon-name>, <tp:taxon-name><tp:taxon-name-part taxon-name-part-type="superfamily">Apoidea</tp:taxon-name-part></tp:taxon-name>, <tp:taxon-name><tp:taxon-name-part taxon-name-part-type="family">Halictidae</tp:taxon-name-part></tp:taxon-name>) from Southern and South-Western China.</article-title><source>Journal of <tp:taxon-name><tp:taxon-name-part taxon-name-part-type="order">Hymenoptera</tp:taxon-name-part></tp:taxon-name> Research</source><volume>79</volume>: <fpage>145</fpage>–<lpage>162</lpage>. <ext-link xlink:type="simple" ext-link-type="doi" xlink:href="10.3897/jhr.79.57276">https://doi.org/10.3897/jhr.79.57276</ext-link></mixed-citation></ref></ref-list></tp:taxon-treatment>
