# Supplementary material for: The bees of the family Halictidae (Hymenoptera) described by Ferdinand Morawitz from the collection of Aleksey Fedtschenko
Source: Zookeys. 2020 Nov 17;994:35–104. doi: 10.3897/zookeys.994.58441 (PMC7686248; doi:10.3897/zookeys.994.58441)
Supplement: XML Treatment for Nomia edentata [file zookeys.994.58441-treatment40.xml]

<!DOCTYPE tp:taxon-treatment
  PUBLIC "-//TaxonX//DTD Taxonomic Treatment Publishing DTD v0 20100105//EN" "tax-treatment-NSO.dtd">
<tp:taxon-treatment xmlns:tp="http://www.plazi.org/taxpub"><tp:treatment-meta><kwd-group><label>Taxon classification</label><kwd><named-content xmlns:xlink="http://www.w3.org/1999/xlink" content-type="kingdom">Animalia</named-content></kwd><kwd><named-content xmlns:xlink="http://www.w3.org/1999/xlink" content-type="order">Hymenoptera</named-content></kwd><kwd><named-content xmlns:xlink="http://www.w3.org/1999/xlink" content-type="family">Halictidae</named-content></kwd></kwd-group><mixed-citation publication-type="journal"><person-group><name><surname>Astafurova</surname><given-names>Yulia V.</given-names></name><name><surname>Proshchalykin</surname><given-names>Maxim Yu.</given-names></name></person-group><article-title>The bees of the family <tp:taxon-name><tp:taxon-name-part taxon-name-part-type="family">Halictidae</tp:taxon-name-part></tp:taxon-name> (<tp:taxon-name><tp:taxon-name-part taxon-name-part-type="order">Hymenoptera</tp:taxon-name-part></tp:taxon-name>) described by Ferdinand Morawitz from the collection of Aleksey Fedtschenko</article-title><source>Zookeys</source><day>17</day><month>11</month><year>2020</year><volume>994</volume><fpage>35</fpage><lpage>104</lpage><pub-id pub-id-type="doi">10.3897/zookeys.994.58441</pub-id></mixed-citation></tp:treatment-meta><tp:nomenclature><label>40.</label><tp:taxon-name><object-id xmlns:xlink="http://www.w3.org/1999/xlink" content-type="arpha" xlink:type="simple">D6C3CB5F-DCAE-5E9E-8BD0-AAAB4FB031EA</object-id>
              <tp:taxon-name-part taxon-name-part-type="genus" reg="Nomia">Nomia</tp:taxon-name-part>
              <tp:taxon-name-part taxon-name-part-type="species" reg="edentata">edentata</tp:taxon-name-part>
            </tp:taxon-name><tp:taxon-authority>Morawitz, 1876</tp:taxon-authority><xref ref-type="fig" rid="F35">Figure 35</xref><tp:nomenclature-citation-list><tp:nomenclature-citation><tp:taxon-name>
                  <tp:taxon-name-part taxon-name-part-type="genus" reg="Nomia">Nomia</tp:taxon-name-part> <tp:taxon-name-part taxon-name-part-type="species" reg="edentata">edentata</tp:taxon-name-part></tp:taxon-name><comment>Morawitz, 1876: 259, ♀, ♂.</comment></tp:nomenclature-citation></tp:nomenclature-citation-list></tp:nomenclature><tp:treatment-sec sec-type="type locality" id="SECID0E3YDK"><title>Type locality.</title><p>Jizzakh (Uzbekistan).</p></tp:treatment-sec><tp:treatment-sec sec-type="Published (original) locality" id="SECID0EBZDK"><title>Published (original) locality.</title><p>Uzbekistan: Samarkand, Dzhyuzak.</p></tp:treatment-sec><tp:treatment-sec sec-type="Lectotype" id="SECID0EGZDK"><title>Lectotype.</title><p>♀, designated by <xref ref-type="bibr" rid="B74">Warncke 1976</xref>: 104, 20.[VII.1871] // Джюзакъ [Uzbekistan, Dzhyuzak (= Jizzakh), <named-content xmlns:xlink="http://www.w3.org/1999/xlink" content-type="dwc:verbatimCoordinates" xlink:type="simple"><named-content content-type="geo-json" specific-use="{&#34;type&#34;:&#34;Point&#34;,&#34;coordinates&#34;:[67.850000,40.116667]}" id="NCID0ETZDK" xlink:type="simple">40°07'N, 67°51'E</named-content></named-content>] //<italic><tp:taxon-name><tp:taxon-name-part taxon-name-part-type="genus" reg="Nomia">Nomia</tp:taxon-name-part> <tp:taxon-name-part taxon-name-part-type="species" reg="edentata">edentata</tp:taxon-name-part></tp:taxon-name></italic> Mor. [handwritten by F. Morawitz] // Lectotypus, <xref ref-type="bibr" rid="B73">Warncke 1975</xref> &lt;red label&gt; [<named-content xmlns:xlink="http://www.w3.org/1999/xlink" content-type="dwc:institutional_code" xlink:type="simple">ZMMU</named-content>].</p></tp:treatment-sec><tp:treatment-sec sec-type="Paralectotypes" id="SECID0EM1DK"><title>Paralectotypes</title><p>(2 ♂). 1 ♂, the same labels as in the lectotype // Paralectotypus, <italic><tp:taxon-name><tp:taxon-name-part taxon-name-part-type="genus" reg="Nomia">Nomia</tp:taxon-name-part> <tp:taxon-name-part taxon-name-part-type="species" reg="edentata">edentata</tp:taxon-name-part></tp:taxon-name></italic> Mor., design. Warncke &lt;red label&gt; [<named-content xmlns:xlink="http://www.w3.org/1999/xlink" content-type="dwc:institutional_code" xlink:type="simple">ZISP</named-content>]; 1 ♂, 8.[VII.1869] // Самаркандъ [Samarkand] // Paralectotypus <italic><tp:taxon-name><tp:taxon-name-part taxon-name-part-type="genus" reg="Nomia">Nomia</tp:taxon-name-part> <tp:taxon-name-part taxon-name-part-type="species" reg="edentata">edentata</tp:taxon-name-part></tp:taxon-name></italic> Mor., design. Warncke &lt;red label&gt; [<named-content xmlns:xlink="http://www.w3.org/1999/xlink" content-type="dwc:institutional_code" xlink:type="simple">ZMMU</named-content>].</p></tp:treatment-sec><tp:treatment-sec sec-type="Current status" id="SECID0ES2DK"><title>Current status.</title><p><italic><tp:taxon-name><tp:taxon-name-part taxon-name-part-type="genus" reg="Pseudapis">Pseudapis</tp:taxon-name-part> <tp:taxon-name-part taxon-name-part-type="species" reg="edentata">edentata</tp:taxon-name-part></tp:taxon-name></italic> (Morawitz, 1876).</p></tp:treatment-sec><tp:treatment-sec sec-type="distribution" id="SECID0ED3DK"><title>Distribution.</title><p>North Africa, Saudi Arabia, Turkey, Azerbaijan, Kazakhstan, Central Asia, Iraq, Iran, Afghanistan, Pakistan, India (<xref ref-type="bibr" rid="B3">Astafurova 2014</xref>).</p><fig id="F35" position="float" orientation="portrait"><object-id xmlns:xlink="http://www.w3.org/1999/xlink" content-type="doi" xlink:type="simple">10.3897/zookeys.994.58441.figure35</object-id><object-id xmlns:xlink="http://www.w3.org/1999/xlink" content-type="arpha" xlink:type="simple">614D961C-06A3-5406-A40C-7E2DD71D2E8E</object-id><label>Figure 35.</label><caption><p><italic><tp:taxon-name><tp:taxon-name-part taxon-name-part-type="genus" reg="Nomia">Nomia</tp:taxon-name-part> <tp:taxon-name-part taxon-name-part-type="species" reg="edentata">edentata</tp:taxon-name-part></tp:taxon-name></italic> Morawitz, 1876, lectotype, female <bold>A</bold> habitus, lateral view <bold>B</bold> head, frontal view <bold>C</bold> metapostnotum, dorsal view <bold>D</bold> metasoma, dorsal view <bold>E</bold> mesosoma, dorsal view <bold>F</bold> labels. Scale bars: 1.0 mm (<bold>A, D</bold>), 0.5 mm (<bold>B, C, E</bold>).</p></caption><graphic xmlns:xlink="http://www.w3.org/1999/xlink" xlink:href="zookeys-994-035-g035.jpg" position="float" orientation="portrait" xlink:type="simple" id="oo_476434.jpg"><uri content-type="original_file" xlink:type="simple">https://binary.pensoft.net/fig/476434</uri></graphic></fig></tp:treatment-sec><ref-list><ref id="B74"><mixed-citation xmlns:xlink="http://www.w3.org/1999/xlink" xlink:type="simple"><person-group><name name-style="western"><surname>Warncke</surname><given-names>K</given-names></name></person-group> (<year>1976</year>) <article-title>Zur Systematik und Verbreitung der Bienengattung <italic><tp:taxon-name><tp:taxon-name-part taxon-name-part-type="genus">Nomia</tp:taxon-name-part></tp:taxon-name></italic> Latr. in der Westpaläarktis und dem turkestanischen Becken (<tp:taxon-name><tp:taxon-name-part taxon-name-part-type="order">Hymenoptera</tp:taxon-name-part></tp:taxon-name>, <tp:taxon-name><tp:taxon-name-part taxon-name-part-type="superfamily">Apoidea</tp:taxon-name-part></tp:taxon-name>).</article-title><source>Reichenbachia</source><volume>16</volume>(<issue>7</issue>): <fpage>93</fpage>–<lpage>120</lpage>.</mixed-citation></ref><ref id="B73"><mixed-citation xmlns:xlink="http://www.w3.org/1999/xlink" xlink:type="simple"><person-group><name name-style="western"><surname>Warncke</surname><given-names>K</given-names></name></person-group> (<year>1975</year>) <article-title>Beitrag zur Systematik und Verbreitung der Furchenbienen in der Türkei (<tp:taxon-name><tp:taxon-name-part taxon-name-part-type="order">Hymenoptera</tp:taxon-name-part></tp:taxon-name>, <tp:taxon-name><tp:taxon-name-part taxon-name-part-type="superfamily">Apoidea</tp:taxon-name-part></tp:taxon-name>, <italic><tp:taxon-name><tp:taxon-name-part taxon-name-part-type="genus">Halictus</tp:taxon-name-part></tp:taxon-name></italic>).</article-title><source>Polskie Pismo Entomologiczne</source><volume>45</volume>(<issue>1</issue>): <fpage>81</fpage>–<lpage>128</lpage>.</mixed-citation></ref><ref id="B3"><mixed-citation xmlns:xlink="http://www.w3.org/1999/xlink" xlink:type="simple"><person-group><name name-style="western"><surname>Astafurova</surname><given-names>YuV</given-names></name></person-group> (<year>2014</year>) <source>Bees of the subfamilies <tp:taxon-name><tp:taxon-name-part taxon-name-part-type="subfamily">Rophitinae</tp:taxon-name-part></tp:taxon-name> and <tp:taxon-name><tp:taxon-name-part taxon-name-part-type="subfamily">Nomiinae</tp:taxon-name-part></tp:taxon-name> (<tp:taxon-name><tp:taxon-name-part taxon-name-part-type="order">Hymenoptera</tp:taxon-name-part></tp:taxon-name>, <tp:taxon-name><tp:taxon-name-part taxon-name-part-type="family">Halictidae</tp:taxon-name-part></tp:taxon-name>) of the Russia and adjacent territories.</source><publisher-name>KMK Scientific Press Ltd.</publisher-name>, <publisher-loc>Moscow</publisher-loc>, <size units="page">383 pp</size>. [In Russian]</mixed-citation></ref></ref-list></tp:taxon-treatment>
