# Supplementary material for: The bees of the family Halictidae (Hymenoptera) described by Ferdinand Morawitz from the collection of Aleksey Fedtschenko
Source: Zookeys. 2020 Nov 17;994:35–104. doi: 10.3897/zookeys.994.58441 (PMC7686248; doi:10.3897/zookeys.994.58441)
Supplement: XML Treatment for Nomioides parviceps [file zookeys.994.58441-treatment42.xml]

<!DOCTYPE tp:taxon-treatment
  PUBLIC "-//TaxonX//DTD Taxonomic Treatment Publishing DTD v0 20100105//EN" "tax-treatment-NSO.dtd">
<tp:taxon-treatment xmlns:tp="http://www.plazi.org/taxpub"><tp:treatment-meta><kwd-group><label>Taxon classification</label><kwd><named-content xmlns:xlink="http://www.w3.org/1999/xlink" content-type="kingdom">Animalia</named-content></kwd><kwd><named-content xmlns:xlink="http://www.w3.org/1999/xlink" content-type="order">Hymenoptera</named-content></kwd><kwd><named-content xmlns:xlink="http://www.w3.org/1999/xlink" content-type="family">Halictidae</named-content></kwd></kwd-group><mixed-citation publication-type="journal"><person-group><name><surname>Astafurova</surname><given-names>Yulia V.</given-names></name><name><surname>Proshchalykin</surname><given-names>Maxim Yu.</given-names></name></person-group><article-title>The bees of the family <tp:taxon-name><tp:taxon-name-part taxon-name-part-type="family">Halictidae</tp:taxon-name-part></tp:taxon-name> (<tp:taxon-name><tp:taxon-name-part taxon-name-part-type="order">Hymenoptera</tp:taxon-name-part></tp:taxon-name>) described by Ferdinand Morawitz from the collection of Aleksey Fedtschenko</article-title><source>Zookeys</source><day>17</day><month>11</month><year>2020</year><volume>994</volume><fpage>35</fpage><lpage>104</lpage><pub-id pub-id-type="doi">10.3897/zookeys.994.58441</pub-id></mixed-citation></tp:treatment-meta><tp:nomenclature><label>42.</label><tp:taxon-name><object-id xmlns:xlink="http://www.w3.org/1999/xlink" content-type="arpha" xlink:type="simple">A04B3F23-E067-5F3E-8AE2-0316930DAE54</object-id>
              <tp:taxon-name-part taxon-name-part-type="genus" reg="Nomioides">Nomioides</tp:taxon-name-part>
              <tp:taxon-name-part taxon-name-part-type="species" reg="parviceps">parviceps</tp:taxon-name-part>
            </tp:taxon-name><tp:taxon-authority>Morawitz, 1876</tp:taxon-authority><xref ref-type="bibr" rid="B6">Figure (see Astafurova and Proshchalykin 2019: 56, figs 51a–e)</xref><tp:nomenclature-citation-list><tp:nomenclature-citation><tp:taxon-name>
                  <tp:taxon-name-part taxon-name-part-type="genus" reg="Nomioides">Nomioides</tp:taxon-name-part> <tp:taxon-name-part taxon-name-part-type="species" reg="parviceps">parviceps</tp:taxon-name-part></tp:taxon-name><comment>Morawitz, 1876: 215, ♂.</comment></tp:nomenclature-citation></tp:nomenclature-citation-list></tp:nomenclature><tp:treatment-sec sec-type="type locality" id="SECID0EJFEK"><title>Type locality.</title><p>Bairamali (Turkmenistan).</p></tp:treatment-sec><tp:treatment-sec sec-type="Published (original) locality" id="SECID0EOFEK"><title>Published (original) locality.</title><p>Uzbekistan: Samarkand.</p></tp:treatment-sec><tp:treatment-sec sec-type="Holotype" id="SECID0ETFEK"><title>Holotype.</title><p>♂, окр.[естности] Самарканда [Uzbekistan, Samarkand, <named-content xmlns:xlink="http://www.w3.org/1999/xlink" content-type="dwc:verbatimCoordinates" xlink:type="simple"><named-content content-type="geo-json" specific-use="{&#34;type&#34;:&#34;Point&#34;,&#34;coordinates&#34;:[66.950000,39.650000]}" id="NCID0E3FEK" xlink:type="simple">39°39'N, 66°57'E</named-content></named-content>], 13.VI[1869], lost (also see <xref ref-type="bibr" rid="B58">Pesenko 1983</xref>: 168–170).</p></tp:treatment-sec><tp:treatment-sec sec-type="Neotype" id="SECID0EFGEK"><title>Neotype.</title><p>♂, designated by <xref ref-type="bibr" rid="B58">Pesenko 1983</xref>: 168, Байрам-Али Закасп.[ийcкая] обл.[асть] [Turkmenistan, Maryi Province, Bairamali, <named-content xmlns:xlink="http://www.w3.org/1999/xlink" content-type="dwc:verbatimCoordinates" xlink:type="simple"><named-content content-type="geo-json" specific-use="{&#34;type&#34;:&#34;Point&#34;,&#34;coordinates&#34;:[62.150000,37.616667]}" id="NCID0ESGEK" xlink:type="simple">37°37'N, 62°09'E</named-content></named-content>], 14.VII.[1]928, В. Гуссаковский [V. Gussakovskij leg.] // <italic><tp:taxon-name><tp:taxon-name-part taxon-name-part-type="genus" reg="Nomioides">Nomioides</tp:taxon-name-part> <tp:taxon-name-part taxon-name-part-type="species" reg="conjungens">conjungens</tp:taxon-name-part></tp:taxon-name></italic> m., ♂, Blüthgen det. 1931 // Neotypus <italic><tp:taxon-name><tp:taxon-name-part taxon-name-part-type="genus" reg="Nomioides">Nomioides</tp:taxon-name-part> <tp:taxon-name-part taxon-name-part-type="species" reg="parviceps">parviceps</tp:taxon-name-part></tp:taxon-name></italic> Mor., ♂, design. Pesenko [1]980 [handwritten by Yu. Pesenko] &lt;red label&gt; // Zoological Institute St. Petersburg, INS_HYM_0000142 [<named-content xmlns:xlink="http://www.w3.org/1999/xlink" content-type="dwc:institutional_code" xlink:type="simple">ZISP</named-content>].</p></tp:treatment-sec><tp:treatment-sec sec-type="Current status" id="SECID0ESHEK"><title>Current status.</title><p><tp:taxon-name><tp:taxon-name-part taxon-name-part-type="genus" reg="Nomioides">Nomioides</tp:taxon-name-part> (<tp:taxon-name-part taxon-name-part-type="subgenus" reg="Nomioides">Nomioides</tp:taxon-name-part>) <tp:taxon-name-part taxon-name-part-type="species" reg="parviceps">parviceps</tp:taxon-name-part></tp:taxon-name> Morawitz, 1876.</p></tp:treatment-sec><tp:treatment-sec sec-type="remarks" id="SECID0EGIEK"><title>Remarks.</title><p>Description of female: <xref ref-type="bibr" rid="B18">Blüthgen 1925b</xref>: 45, as <italic><tp:taxon-name><tp:taxon-name-part taxon-name-part-type="genus" reg="Nomioides">Nomioides</tp:taxon-name-part> <tp:taxon-name-part taxon-name-part-type="species" reg="conjungens">conjungens</tp:taxon-name-part></tp:taxon-name></italic> (synonymised by <xref ref-type="bibr" rid="B26">Blüthgen 1934c</xref>: 253).</p></tp:treatment-sec><tp:treatment-sec sec-type="distribution" id="SECID0E6IEK"><title>Distribution.</title><p>Asia Minor, Afghanistan, Armenia, Central Asia (<xref ref-type="bibr" rid="B6">Astafurova and Proshchalykin 2019</xref>).</p></tp:treatment-sec><ref-list><ref id="B6"><mixed-citation xmlns:xlink="http://www.w3.org/1999/xlink" xlink:type="simple"><person-group><name name-style="western"><surname>Astafurova</surname><given-names>YuV</given-names></name><name name-style="western"><surname>Proshchalykin</surname><given-names>MYu</given-names></name></person-group> (<year>2019</year>) <article-title>The type specimens of bees (<tp:taxon-name><tp:taxon-name-part taxon-name-part-type="order">Hymenoptera</tp:taxon-name-part></tp:taxon-name>, <tp:taxon-name><tp:taxon-name-part taxon-name-part-type="superfamily">Apoidea</tp:taxon-name-part></tp:taxon-name>) deposited in the Zoological Institute of the Russian Academy of Sciences, St. Petersburg. Contribution II. Family <tp:taxon-name><tp:taxon-name-part taxon-name-part-type="family">Halictidae</tp:taxon-name-part></tp:taxon-name>, subfamilies <tp:taxon-name><tp:taxon-name-part taxon-name-part-type="subfamily">Rophitinae</tp:taxon-name-part></tp:taxon-name>, <tp:taxon-name><tp:taxon-name-part taxon-name-part-type="subfamily">Nomiinae</tp:taxon-name-part></tp:taxon-name>, and <tp:taxon-name><tp:taxon-name-part taxon-name-part-type="subfamily">Nomioidinae</tp:taxon-name-part></tp:taxon-name>.</article-title><source>Zootaxa</source><volume>4650</volume>(<issue>1</issue>): <fpage>1</fpage>–<lpage>71</lpage>. <ext-link xlink:type="simple" ext-link-type="doi" xlink:href="10.11646/zootaxa.4650.1.1">https://doi.org/10.11646/zootaxa.4650.1.1</ext-link></mixed-citation></ref><ref id="B58"><mixed-citation xmlns:xlink="http://www.w3.org/1999/xlink" xlink:type="simple"><person-group><name name-style="western"><surname>Pesenko</surname><given-names>YuA</given-names></name></person-group> (<year>1983</year>) <source>Family <tp:taxon-name><tp:taxon-name-part taxon-name-part-type="family">Halictidae</tp:taxon-name-part></tp:taxon-name>. Subfamily <tp:taxon-name><tp:taxon-name-part taxon-name-part-type="subfamily">Halictinae</tp:taxon-name-part></tp:taxon-name>. Tribe <tp:taxon-name><tp:taxon-name-part taxon-name-part-type="tribe">Nomioidini</tp:taxon-name-part></tp:taxon-name>. (In Amount of the Palaearctic Region). Fauna of the USSR (New Series, no. 129). Hymenopterous Insects. Vol. XVII, No.</source><publisher-name>1</publisher-name>, <publisher-loc>Nauka, Leningrad</publisher-loc>, <size units="page">199 pp</size>. [In Russian]</mixed-citation></ref><ref id="B18"><mixed-citation xmlns:xlink="http://www.w3.org/1999/xlink" xlink:type="simple"><person-group><name name-style="western"><surname>Blüthgen</surname><given-names>P</given-names></name></person-group> (<year>1925b</year>) <article-title>Die Bienengattung <tp:taxon-name><tp:taxon-name-part taxon-name-part-type="genus">Nomioides</tp:taxon-name-part></tp:taxon-name> Schenck.</article-title><source>Stettiner entomologische Zeitung</source><volume>85</volume>(<issue>1</issue>): <fpage>1</fpage>–<lpage>100</lpage>.</mixed-citation></ref><ref id="B26"><mixed-citation xmlns:xlink="http://www.w3.org/1999/xlink" xlink:type="simple"><person-group><name name-style="western"><surname>Blüthgen</surname><given-names>P</given-names></name></person-group> (<year>1934c</year>) <article-title>1. Nachtrag zur Monographie der Bienengattung <italic><tp:taxon-name><tp:taxon-name-part taxon-name-part-type="genus">Nomioides</tp:taxon-name-part></tp:taxon-name></italic> Schck. (Hym., <tp:taxon-name><tp:taxon-name-part taxon-name-part-type="family">Apidae</tp:taxon-name-part></tp:taxon-name>, <tp:taxon-name><tp:taxon-name-part taxon-name-part-type="subfamily">Halictinae</tp:taxon-name-part></tp:taxon-name>).</article-title><source>Stettiner entomologische Zeitung</source><volume>95</volume>(<issue>2</issue>): <fpage>238</fpage>–<lpage>283</lpage>.</mixed-citation></ref></ref-list></tp:taxon-treatment>
